# Supplementary material for: Balancing benefits and challenges: Tourism’s associations with residents’ quality of life, solidarity, and support across development stages
Source: PLoS One. 2026 Mar 12;21(3):e0344995. doi: 10.1371/journal.pone.0344995 (PMC12981515; doi:10.1371/journal.pone.0344995)
Supplement: S4 File — (XLS) [file pone.0344995.s004.xls]

## Sheet: Date(Qingdao) (1)
PPI1	PPI2	PPI3	PPI4	PPI5	PPI6	PNI1	PNI2	PNI3	PNI4	PNI5	PNI6	ML1	ML2	ML3	ML4	CY1	CY2	CY3	CY4	EL1	EL2	EL3	EL4	HS1	HS2	HS3	HS4	WN1	WN2	WN3	WN4	EC1	EC2	EC3	EC4	EU1	EU2	EU3	EU4	RA1	RA2	RA3	RA4	RA5	RA6	SB1	SB2	SB3	SB4
5	4	4	5	5	5	2	2	2	2	2	2	4	4	4	4	5	5	5	5	5	5	5	4	4	4	4	4	2	2	2	1	5	5	5	5	4	4	4	4	4	4	4	4	4	4	5	5	4	5
5	5	5	5	4	4	2	2	2	2	2	2	5	4	5	5	5	5	4	5	4	4	4	4	4	4	4	4	4	4	4	4	5	5	4	5	4	4	4	4	4	4	4	4	4	4	5	5	4	5
5	4	5	5	4	5	1	1	2	2	2	1	5	4	5	5	5	5	4	5	5	4	5	5	4	4	4	4	2	1	2	2	4	4	4	4	4	4	4	4	4	4	4	4	4	4	5	5	5	5
5	5	5	5	4	4	2	2	2	2	2	2	5	5	4	4	5	5	4	5	5	4	5	5	4	4	4	4	2	5	4	5	4	4	4	4	5	4	5	4	4	4	4	4	4	4	5	5	4	5
5	5	4	4	4	5	4	4	5	4	4	4	4	4	4	4	5	5	4	4	5	4	4	4	4	4	4	4	2	2	1	2	4	4	4	4	4	4	4	4	4	4	4	4	4	4	5	4	4	4
5	4	5	4	5	4	4	4	4	4	5	4	5	5	5	4	5	4	5	5	4	4	4	4	4	4	4	4	4	4	4	4	5	4	4	5	4	4	4	4	4	4	4	4	4	4	5	4	4	5
5	4	5	4	4	5	4	4	4	4	5	4	5	5	5	4	5	5	4	4	5	4	4	4	4	4	4	4	4	4	4	4	5	5	4	5	4	4	4	4	5	4	4	4	5	5	5	5	4	5
5	5	5	4	4	4	2	2	2	2	2	2	5	5	5	5	5	4	4	4	4	4	4	4	4	4	4	4	5	4	4	5	5	5	5	5	4	4	4	4	5	4	5	5	4	5	4	4	4	4
5	4	4	4	5	4	2	2	2	2	2	2	5	4	5	5	5	5	5	4	4	4	4	4	4	4	4	4	5	4	4	4	5	4	4	4	4	4	4	4	4	4	4	4	4	4	5	5	4	5
5	5	4	4	4	4	2	2	2	2	2	2	5	4	4	5	5	4	5	5	4	4	4	4	4	4	4	4	4	4	4	4	4	4	4	4	4	4	4	4	5	5	4	4	5	5	5	5	5	4
5	4	5	4	4	4	1	2	2	1	1	2	5	5	5	4	5	5	4	4	4	4	4	4	4	4	4	4	2	5	4	4	4	4	4	4	4	4	4	4	4	4	4	4	4	4	4	4	4	4
5	4	4	4	4	5	2	2	2	2	2	2	4	4	4	4	2	1	2	2	2	2	2	2	4	4	4	4	1	1	1	1	4	4	4	4	4	4	4	4	4	4	4	4	4	4	4	4	4	4
5	4	4	4	4	4	2	2	2	2	2	2	4	4	4	4	4	4	4	4	4	4	4	4	4	4	4	4	2	4	5	4	4	4	4	4	5	5	5	5	4	4	4	4	4	4	4	4	4	4
4	4	4	4	4	4	2	2	2	2	2	2	4	4	4	4	5	5	5	5	5	4	5	5	4	4	4	4	4	4	4	4	5	5	5	4	4	4	4	4	5	4	5	4	5	4	5	5	5	5
4	4	4	4	4	4	2	2	2	2	2	2	5	5	4	5	5	5	5	4	4	4	4	4	1	1	1	1	2	5	4	4	4	4	4	4	5	4	4	4	5	4	5	5	5	5	5	4	4	4
4	4	4	4	4	4	4	4	4	4	4	4	4	4	4	4	5	5	4	5	4	4	4	4	1	1	1	1	4	4	4	4	4	4	4	4	5	5	5	4	5	4	5	4	5	5	5	4	5	4
4	4	4	4	4	4	2	2	2	2	2	2	4	4	4	4	5	5	4	5	4	4	4	4	1	1	1	1	4	4	4	4	5	4	5	4	4	4	4	4	4	4	4	4	4	4	5	4	4	5
4	4	4	4	4	4	2	2	2	2	2	2	4	4	4	4	5	5	5	4	5	5	4	4	1	1	1	1	2	5	4	5	4	4	4	4	4	4	4	4	5	4	5	5	5	5	5	5	4	5
4	4	4	4	4	4	2	2	2	2	2	2	4	4	4	4	5	5	5	4	5	4	4	5	1	1	1	1	4	4	4	4	5	5	5	4	5	4	4	4	4	4	4	4	4	4	5	4	4	4
4	4	4	4	4	4	1	1	1	1	2	1	5	5	5	5	5	5	4	4	4	4	4	4	1	1	1	1	5	5	4	5	5	4	4	5	4	4	4	4	5	4	4	4	4	5	5	4	4	5
4	4	4	4	4	4	2	2	2	2	2	2	5	4	4	5	5	4	4	5	5	5	5	4	1	1	1	1	4	4	4	4	4	4	4	4	5	5	5	4	4	4	4	4	4	4	5	4	5	5
4	4	4	4	4	4	1	2	2	2	2	1	5	4	5	4	5	5	4	4	4	4	4	4	1	1	1	1	2	2	2	1	4	4	4	4	4	4	4	4	5	4	4	5	5	4	4	4	4	4
4	4	4	4	4	4	4	5	4	5	5	4	4	4	4	4	5	4	5	4	5	5	5	4	1	1	1	1	2	5	4	4	4	4	4	4	5	4	5	4	4	4	4	4	4	4	5	4	4	4
5	4	4	4	5	5	1	2	1	2	2	1	4	4	4	4	5	5	5	5	5	4	5	4	2	1	2	1	1	4	4	4	5	4	4	5	4	4	4	4	5	4	5	4	5	5	5	4	5	4
5	4	5	5	4	4	2	2	2	2	2	2	5	4	4	5	5	4	5	5	5	4	5	5	2	1	1	2	5	5	4	4	5	4	5	5	5	4	5	5	5	5	4	5	5	4	4	4	4	4
4	4	4	4	4	4	2	2	2	2	2	2	4	4	4	4	5	4	4	4	4	4	4	4	1	1	1	1	2	4	4	4	4	4	4	4	5	4	5	4	4	4	4	4	4	4	5	4	5	4
4	4	4	4	4	4	4	4	4	4	5	4	5	5	4	5	4	4	4	4	4	4	4	4	1	1	1	1	2	4	4	5	4	4	4	4	4	4	4	4	4	4	4	4	4	4	5	5	4	5
4	4	4	4	4	4	2	2	2	2	2	2	5	4	5	5	4	4	4	4	5	5	4	5	1	1	1	1	4	4	4	4	4	4	4	4	5	5	5	5	4	4	4	4	4	4	5	5	4	5
4	4	4	4	4	4	1	2	2	2	1	2	5	5	4	5	4	4	4	4	5	4	5	4	1	1	1	1	2	4	5	4	4	4	4	4	4	4	4	4	5	5	4	4	4	5	4	4	4	4
4	4	4	4	4	4	4	4	4	4	5	4	5	5	4	4	4	4	4	4	5	5	4	5	1	1	1	1	2	2	1	2	4	4	4	4	5	4	5	4	5	5	5	4	5	5	4	4	4	4
4	4	4	4	4	4	4	4	4	5	4	4	5	4	4	5	4	4	4	4	5	5	5	4	1	1	1	1	4	4	4	4	5	5	5	5	4	4	4	4	5	5	5	5	5	5	5	5	5	4
4	4	4	4	4	4	2	2	2	2	2	2	5	4	5	4	4	4	4	4	4	4	4	4	1	1	1	1	2	4	4	5	4	4	4	4	5	5	4	4	4	4	4	4	4	4	5	5	4	5
4	4	4	4	4	4	2	2	2	2	2	2	5	5	4	4	4	4	4	4	5	5	5	5	1	1	1	1	2	4	4	5	4	4	4	4	5	4	4	5	5	4	5	4	4	5	5	5	5	5
4	4	4	4	4	4	1	2	2	2	1	1	5	5	4	4	4	4	4	4	5	4	5	5	1	1	1	1	4	4	4	4	5	5	5	5	4	4	4	4	5	4	4	4	5	4	5	4	5	4
4	4	4	4	4	4	4	4	5	5	5	4	5	4	4	4	4	4	4	4	5	4	5	5	1	1	1	1	4	4	4	4	5	4	5	5	5	5	4	4	4	4	4	4	4	4	5	5	5	4
4	4	4	4	4	4	4	4	4	5	4	5	4	4	4	4	4	4	4	4	2	1	1	1	1	1	1	1	1	1	1	1	5	4	5	4	4	4	4	4	5	5	4	4	5	5	4	4	4	4
4	4	4	4	4	4	4	4	4	5	4	5	4	4	4	4	4	4	4	4	4	4	4	4	1	1	1	1	2	4	5	4	4	4	4	4	5	4	4	4	5	4	5	5	5	4	4	4	4	4
4	4	4	4	4	4	2	2	2	2	2	2	4	4	4	4	4	4	4	4	2	2	1	1	1	1	1	1	1	1	1	1	4	4	4	4	4	4	4	4	4	4	4	4	4	4	4	4	4	4
4	4	4	4	4	4	2	2	2	2	2	2	4	4	4	4	4	4	4	4	4	4	4	4	1	1	1	1	2	2	2	1	5	5	5	5	4	4	4	4	5	5	5	4	4	5	5	5	5	4
4	4	4	4	4	4	2	2	2	2	2	2	4	4	4	4	4	4	4	4	4	4	4	4	1	1	1	1	2	4	4	4	4	4	4	4	5	5	5	5	4	4	4	4	4	4	5	4	5	5
4	4	4	4	4	4	2	2	2	2	2	2	4	4	4	4	4	4	4	4	5	5	4	4	1	1	1	1	4	4	4	4	4	4	4	4	4	4	4	4	5	4	4	4	4	4	5	5	4	5
4	4	4	4	4	4	2	2	2	2	2	2	4	4	4	4	4	4	4	4	5	5	5	4	1	1	1	1	2	1	2	2	4	4	4	4	4	4	4	4	5	4	4	5	5	4	4	4	4	4
4	4	4	4	4	4	2	2	2	2	2	2	4	4	4	4	4	4	4	4	5	5	4	5	1	1	1	1	2	5	4	4	4	4	4	4	4	4	4	4	5	5	4	5	5	5	5	5	5	4
4	4	4	4	4	4	4	5	4	5	4	5	2	2	1	1	4	4	4	4	2	1	1	1	1	1	1	1	1	1	1	1	4	4	4	4	4	4	4	4	5	4	5	5	4	5	4	4	4	4
4	4	4	4	4	4	2	2	2	2	2	2	2	1	1	1	4	4	4	4	2	2	2	2	1	1	1	1	1	1	1	1	5	5	5	4	4	4	4	4	5	5	5	5	5	4	4	4	4	4
5	5	4	4	4	5	2	2	2	2	2	2	5	5	4	5	4	4	4	4	5	5	5	5	2	1	1	2	5	5	5	5	4	4	4	4	5	5	4	4	5	4	5	4	4	5	5	4	5	5
5	5	5	4	4	4	2	2	2	2	2	2	4	4	4	4	4	4	4	4	4	4	4	4	2	2	1	1	1	4	4	4	5	4	4	5	4	4	4	4	4	4	4	4	4	4	5	4	4	5
4	4	4	4	4	4	4	4	4	4	5	5	4	4	4	4	2	2	2	2	2	1	1	2	1	1	1	1	1	1	1	1	4	4	4	4	5	4	5	4	5	4	4	5	4	4	4	4	4	4
4	4	4	4	4	4	1	2	1	2	2	2	2	2	2	1	2	2	2	2	2	2	2	2	1	1	1	1	1	1	1	1	5	5	5	5	4	4	4	4	5	4	4	5	4	4	4	4	4	4
4	4	4	4	4	4	2	2	2	2	2	2	4	4	4	4	2	2	1	1	4	4	4	4	1	1	1	1	1	1	1	1	4	4	4	4	5	5	4	5	5	5	5	5	5	5	4	4	4	4
4	4	4	4	4	4	2	2	2	2	2	2	2	2	1	1	2	1	1	2	4	4	4	4	1	1	1	1	1	1	1	1	5	4	4	4	4	4	4	4	4	4	4	4	4	4	4	4	4	4
4	4	4	4	4	4	5	5	5	5	5	5	4	4	4	4	2	1	1	1	2	1	1	1	1	1	1	1	1	1	1	1	4	4	4	4	4	4	4	4	5	5	5	4	5	4	4	4	4	4
4	4	4	4	4	4	4	5	5	5	4	4	4	4	4	4	2	1	1	1	2	1	2	1	1	1	1	1	1	1	1	1	4	4	4	4	5	4	4	4	5	5	5	5	4	4	4	4	4	4
5	5	5	3	5	4	1	3	2	2	3	2	4	4	3	4	1	1	3	1	5	5	4	5	1	3	1	1	1	2	1	3	1	2	1	3	4	3	4	2	5	3	5	5	4	3	3	4	4	4
5	5	5	5	4	4	1	2	1	1	1	2	5	5	5	5	5	4	4	5	4	4	4	4	2	2	1	2	5	4	5	5	5	5	4	5	4	4	4	4	4	4	4	4	4	4	4	4	4	4
5	5	5	4	4	5	1	2	2	2	2	1	5	5	5	5	4	4	4	4	5	4	4	5	2	1	2	2	1	4	4	4	5	5	4	5	4	4	4	4	4	4	4	4	4	4	5	4	5	4
5	5	5	5	4	4	1	2	1	2	1	2	4	4	4	4	4	4	4	4	4	4	4	4	2	2	1	2	5	5	5	4	4	4	4	4	4	4	4	4	5	5	5	5	5	4	5	5	4	4
5	4	3	5	5	3	5	5	4	5	4	4	3	3	3	4	3	2	3	2	1	2	2	2	2	1	1	1	2	3	2	3	4	3	4	3	2	2	2	3	2	2	2	3	3	1	2	2	3	2
5	5	5	4	4	5	4	4	3	5	5	4	2	1	1	2	2	2	2	1	3	3	4	3	1	1	3	2	3	2	3	4	2	2	3	1	1	2	1	1	2	1	3	2	3	2	1	2	3	3
4	3	4	4	4	4	1	2	3	3	3	2	1	2	3	1	1	3	3	1	5	3	4	4	1	1	1	1	4	3	4	2	3	3	2	3	1	2	1	3	2	1	3	2	2	3	3	2	2	2
5	4	5	4	4	4	1	2	2	1	2	1	5	5	5	4	4	4	4	4	5	5	4	5	2	1	2	1	5	4	4	5	5	4	4	5	5	5	5	5	5	4	5	5	5	4	5	5	4	5
4	4	4	4	4	4	2	2	2	2	2	2	4	4	4	4	5	5	5	5	5	4	4	4	2	1	1	1	1	4	4	4	5	4	4	4	4	4	4	4	4	4	4	4	4	4	5	4	4	4
5	4	5	4	5	4	2	2	2	2	2	2	4	4	4	4	4	4	4	4	5	4	4	5	2	2	1	2	2	4	4	4	5	5	4	5	4	4	4	4	5	4	4	5	4	4	5	5	4	4
5	4	4	5	5	5	2	2	2	2	2	2	4	4	4	4	5	4	5	4	5	4	4	5	2	2	2	2	2	4	4	4	5	5	5	5	5	5	5	5	5	5	4	5	5	4	4	4	4	4
5	5	4	4	4	4	1	1	1	2	1	1	4	4	4	4	4	4	4	4	4	4	4	4	2	2	2	1	4	4	4	4	4	4	4	4	5	5	4	5	5	5	4	4	4	4	5	5	4	5
5	4	4	5	4	4	1	1	1	1	1	1	4	4	4	4	4	4	4	4	4	4	4	4	2	2	2	1	2	4	4	5	5	4	5	5	5	4	4	4	4	4	4	4	4	4	4	4	4	4
4	4	4	4	4	4	1	1	2	1	2	2	4	4	4	4	5	4	5	5	5	5	4	4	2	1	1	2	5	4	4	5	4	4	4	4	5	5	5	4	4	4	4	4	4	4	4	4	4	4
4	4	4	4	4	4	2	2	2	2	2	2	4	4	4	4	5	4	4	5	4	4	4	4	2	2	1	1	5	4	4	5	4	4	4	4	5	4	5	4	4	4	4	4	4	4	5	5	5	5
4	4	4	4	4	4	1	1	1	1	1	1	5	5	5	5	4	4	4	4	5	4	5	4	2	2	1	1	1	4	4	4	5	4	4	5	4	4	4	4	4	4	4	4	4	4	5	4	4	5
4	4	4	4	4	4	2	2	2	2	2	2	5	5	5	4	4	4	4	4	4	4	4	4	2	1	2	1	2	1	2	2	5	4	5	4	5	4	5	4	5	4	5	4	5	5	4	4	4	4
4	4	4	4	4	4	1	2	2	2	2	2	4	4	4	4	4	4	4	4	4	4	4	4	2	2	1	1	1	4	4	4	5	4	5	4	5	4	4	5	4	4	4	4	4	4	5	5	4	5
4	4	4	4	4	4	2	2	2	2	2	2	2	2	2	2	4	4	4	4	2	2	1	1	2	2	1	1	1	1	1	1	4	4	4	4	5	4	5	4	5	5	5	4	4	5	4	4	4	4
4	4	4	4	4	4	2	2	2	2	2	2	2	2	1	1	4	4	4	4	2	1	2	2	2	2	1	1	1	1	1	1	5	5	4	5	5	5	4	4	5	4	5	5	5	4	4	4	4	4
5	5	4	3	4	3	5	3	4	5	4	5	5	3	4	3	3	4	3	2	4	3	3	4	1	3	1	1	3	4	3	3	3	2	3	3	4	2	2	2	5	4	5	3	5	5	5	4	3	4
5	4	3	5	3	4	1	3	3	2	2	2	4	3	3	4	1	3	3	2	1	2	2	3	2	1	2	1	5	4	3	4	5	4	3	3	5	3	5	4	1	2	1	2	1	1	2	3	1	1
3	4	4	3	3	4	2	3	2	2	3	3	1	1	2	2	1	1	1	1	4	4	3	4	1	1	1	1	1	1	1	2	4	3	3	3	1	1	1	1	2	2	1	3	2	1	1	1	3	2
5	4	4	4	4	4	1	2	1	1	1	2	5	4	4	4	4	4	4	4	4	4	4	4	2	1	2	2	2	5	5	5	5	5	4	5	5	5	4	5	5	4	4	5	4	4	4	4	4	4
4	4	4	5	4	4	3	4	4	3	4	3	2	3	3	1	5	3	4	4	2	1	3	3	1	3	2	1	3	3	3	2	2	2	2	2	1	1	3	3	3	2	4	2	3	2	4	4	2	4
5	3	4	4	5	4	4	3	5	3	3	4	3	3	2	2	4	2	2	2	5	4	5	5	1	2	3	1	2	4	4	4	4	3	2	4	2	2	3	3	3	3	2	3	3	4	1	2	3	2
4	4	4	2	4	4	2	3	4	3	3	2	3	2	3	3	2	3	1	3	3	3	4	2	1	1	2	1	1	2	1	2	3	2	3	3	1	2	1	1	1	2	1	2	1	3	2	3	2	1
5	3	4	4	3	4	4	4	5	4	5	4	5	3	3	3	4	3	2	4	4	4	4	3	1	1	2	2	4	2	4	3	1	1	3	2	4	4	3	3	2	1	3	3	2	2	4	3	4	3
5	4	5	5	3	4	2	2	2	4	2	3	3	4	3	3	4	4	4	3	4	4	4	4	2	3	1	2	5	3	3	5	1	1	2	1	3	3	3	4	3	2	3	4	3	3	1	2	2	3
4	4	4	4	4	4	2	2	2	2	2	2	4	4	4	4	5	5	5	5	5	4	4	4	2	1	2	2	5	4	5	5	4	4	4	4	4	4	4	4	5	5	5	4	4	5	4	4	4	4
4	4	4	4	4	4	2	2	2	2	2	2	4	4	4	4	5	4	4	5	5	4	5	4	2	2	1	2	5	4	5	5	5	5	4	5	4	4	4	4	5	5	5	4	4	5	4	4	4	4
5	3	4	3	5	4	4	4	4	3	3	3	1	2	3	1	5	4	4	5	4	4	3	3	2	1	2	2	3	2	2	3	3	3	2	3	5	3	3	3	3	3	2	3	3	3	3	3	2	2
4	4	4	4	4	4	2	2	2	2	2	2	5	5	4	4	4	4	4	4	5	5	4	5	2	2	2	1	4	4	4	4	4	4	4	4	5	5	5	4	5	5	5	4	4	5	5	5	4	4
4	4	4	4	4	4	2	2	2	2	2	2	4	4	4	4	4	4	4	4	4	4	4	4	2	2	2	1	1	4	4	4	5	4	5	5	4	4	4	4	4	4	4	4	4	4	5	5	5	5
4	4	4	4	4	4	2	2	2	2	2	2	4	4	4	4	4	4	4	4	5	5	5	4	2	2	2	1	1	4	4	4	5	5	5	4	4	4	4	4	4	4	4	4	4	4	5	5	4	4
4	4	4	4	4	4	2	2	2	2	2	2	2	1	2	2	4	4	4	4	2	1	1	2	2	2	1	2	1	1	1	1	4	4	4	4	5	5	5	4	4	4	4	4	4	4	5	5	4	4
5	3	3	5	5	3	1	2	2	3	3	1	5	3	4	3	4	4	3	4	4	4	3	4	1	2	1	3	2	3	3	2	4	4	3	3	3	4	4	4	4	2	3	4	4	2	1	1	2	1
5	4	4	5	3	3	4	3	3	3	4	3	4	4	4	4	3	4	4	3	5	4	4	4	1	2	2	2	4	3	2	3	2	2	1	3	3	2	4	3	2	2	3	2	3	2	2	3	3	1
5	5	5	4	4	4	3	3	3	2	2	3	4	4	4	3	3	3	4	3	4	3	2	2	2	2	3	2	4	3	2	4	5	4	4	4	2	2	2	2	3	2	4	2	2	3	1	3	1	1
5	4	3	3	3	3	1	3	2	1	3	2	4	4	4	4	1	2	2	2	1	1	1	2	1	1	1	2	2	3	1	2	5	4	3	4	4	3	4	3	1	3	1	1	1	3	3	4	4	3
4	4	4	4	4	4	4	4	4	4	4	5	4	4	4	4	2	2	2	1	2	1	1	1	2	2	2	1	1	1	1	1	4	4	4	4	5	5	5	4	5	4	4	5	5	4	4	4	4	4
5	4	4	4	5	3	3	3	4	2	3	4	2	3	3	3	5	4	4	3	5	4	4	3	1	3	2	2	5	4	4	5	4	4	4	2	4	3	3	4	1	2	1	3	3	1	3	2	3	3
5	3	5	3	4	5	1	3	3	3	3	2	4	3	3	3	3	3	4	2	3	3	4	3	1	2	2	3	4	4	4	4	4	3	2	4	3	3	3	2	3	3	4	3	3	2	2	3	3	2
5	5	4	4	4	3	3	4	3	4	2	2	4	2	3	3	2	1	3	3	4	3	3	3	2	2	3	1	5	4	4	3	1	1	2	1	3	2	3	2	5	5	3	3	3	4	1	1	2	1
5	4	3	3	4	3	2	3	3	2	3	2	3	3	2	2	5	3	4	4	5	5	5	3	1	1	1	3	5	4	4	3	4	2	4	3	3	3	2	4	4	3	4	4	3	4	1	2	1	1
4	3	4	4	3	4	1	2	3	3	3	2	2	2	1	3	2	1	1	3	3	4	3	3	1	2	1	2	4	3	4	2	4	4	4	2	2	3	3	3	2	3	3	2	2	3	2	3	1	2
5	3	3	3	3	3	4	3	3	5	3	4	3	4	3	2	5	3	5	3	3	3	2	2	1	1	2	1	5	3	4	5	1	2	1	2	1	1	1	2	4	4	3	4	4	2	5	3	3	4
4	4	4	3	4	4	2	4	3	2	3	2	4	4	4	3	5	4	5	3	5	3	4	4	1	1	3	2	5	3	5	5	1	2	1	1	2	3	3	2	1	3	1	1	1	1	1	2	1	1
5	4	4	3	3	4	5	4	4	4	5	4	5	4	4	3	3	2	3	2	4	3	3	3	2	2	1	2	4	2	3	3	2	2	3	2	4	3	3	3	1	2	2	2	1	3	4	4	3	3
5	3	4	3	4	4	2	3	2	3	4	3	4	3	4	4	1	2	2	1	3	2	2	4	1	3	1	2	2	2	3	2	3	4	3	4	3	2	4	3	2	2	1	2	2	2	4	4	3	4
5	4	5	3	5	4	1	3	1	1	3	3	1	2	2	1	5	3	3	5	1	2	1	2	2	2	3	2	4	3	3	3	3	3	2	3	1	1	1	2	5	3	4	3	3	4	5	3	4	5
4	4	4	4	4	4	2	2	2	2	2	2	4	4	4	4	5	5	5	4	4	4	4	4	2	2	2	2	2	4	4	4	5	5	5	5	4	4	4	4	5	4	5	4	4	5	4	4	4	4
4	4	4	4	4	4	1	1	1	1	2	2	4	4	4	4	5	5	4	5	5	4	5	5	2	2	2	2	5	5	5	5	5	4	5	4	4	4	4	4	4	4	4	4	4	4	4	4	4	4
5	4	5	3	3	4	3	2	2	4	3	4	2	3	1	2	4	3	4	3	4	3	2	3	2	2	2	2	5	3	3	3	4	3	2	4	5	5	5	3	3	3	3	2	3	2	3	2	2	3
5	4	3	3	4	5	2	2	4	2	3	2	1	2	1	1	5	3	3	3	1	1	1	1	1	2	2	3	2	3	3	2	2	1	2	3	4	3	3	2	3	4	2	4	3	4	5	4	4	5
5	4	3	4	4	4	5	5	5	4	4	5	1	3	3	1	4	3	3	2	5	3	4	4	2	1	3	2	2	1	3	2	3	4	4	3	3	2	2	3	1	2	1	3	2	1	2	2	1	3
5	4	3	5	4	3	5	5	4	5	5	5	4	3	2	2	3	2	2	4	4	4	2	3	1	3	1	3	2	4	4	4	4	4	3	3	3	3	2	3	5	4	4	4	5	4	1	1	3	1
4	2	2	4	3	4	5	5	3	5	5	4	2	1	1	3	5	3	3	5	5	5	4	3	2	1	1	1	2	2	1	2	4	2	2	4	4	3	3	4	4	4	4	4	2	3	5	4	4	4
4	3	3	4	3	2	1	1	2	3	3	2	5	5	5	4	4	3	4	3	5	4	4	5	1	1	2	1	2	2	3	3	5	4	4	4	4	3	4	3	5	3	5	5	3	4	1	2	2	1
4	3	3	4	4	4	4	3	4	5	4	4	3	3	2	2	2	2	2	3	1	1	2	3	2	1	1	3	1	3	2	1	5	4	4	4	5	3	3	4	2	3	3	3	1	2	5	4	4	4
4	3	2	3	2	3	5	5	4	5	4	4	4	3	4	2	4	2	2	3	2	3	2	3	1	1	1	1	3	2	3	3	1	2	1	3	4	2	4	3	3	3	4	4	4	3	5	3	5	3
4	3	3	4	3	3	3	2	4	4	4	4	1	3	2	1	1	3	1	3	1	2	3	2	1	1	2	2	4	4	4	3	5	4	4	3	5	3	5	4	4	4	4	4	2	2	4	4	2	4
4	4	2	4	4	2	4	4	4	3	3	4	1	2	2	1	2	2	1	3	4	4	4	3	1	1	3	1	2	3	3	3	4	3	4	4	2	3	3	3	3	2	4	2	3	4	2	3	1	2
4	4	5	5	5	3	1	1	2	1	3	1	5	5	5	4	5	3	5	5	5	4	5	3	3	2	3	2	5	5	3	5	1	2	1	2	5	4	3	4	3	2	2	2	2	4	5	3	3	4
5	3	4	3	3	3	4	4	3	5	5	4	3	3	2	2	5	3	3	4	2	3	3	2	2	2	1	2	3	3	3	2	3	2	2	4	5	4	5	5	1	2	1	1	2	3	4	3	3	3
4	4	3	2	4	4	3	4	2	3	3	2	4	5	4	5	4	3	3	4	3	3	2	3	2	3	1	1	5	3	5	4	3	3	2	4	4	3	3	3	3	2	2	2	2	3	4	3	4	4
5	3	4	4	4	4	1	3	1	1	2	2	2	3	3	3	5	3	4	4	4	4	3	4	2	3	3	1	2	3	4	4	5	3	3	4	1	2	2	1	4	4	4	4	3	3	4	3	4	3
5	3	4	4	4	4	2	3	3	3	2	3	1	2	3	2	5	3	3	5	1	1	1	1	2	3	3	1	1	1	2	1	4	2	4	3	1	1	2	2	1	1	1	2	2	2	1	3	2	1
4	2	3	4	4	4	3	3	4	4	3	3	2	1	3	3	4	4	2	3	2	3	1	2	2	2	1	2	2	2	2	1	4	4	3	3	5	3	3	5	4	3	3	3	4	4	2	2	3	3
4	4	4	3	4	2	1	3	3	2	3	3	4	4	5	3	2	3	3	3	3	4	4	2	1	2	1	3	5	3	4	5	2	3	2	1	5	4	3	4	1	1	2	1	3	3	3	2	3	3
5	4	4	5	3	3	3	3	4	4	3	4	3	3	4	3	3	3	4	2	4	2	4	3	1	3	2	3	3	2	3	4	4	4	3	4	1	3	1	3	1	2	2	1	3	2	2	2	3	3
5	3	4	3	3	3	4	4	3	3	4	3	4	4	4	2	1	1	2	1	2	2	3	3	2	2	1	2	3	2	2	3	4	3	4	4	3	2	3	4	2	3	3	3	1	3	5	3	5	5
5	3	3	5	4	5	4	4	5	4	3	5	4	3	3	2	2	3	3	2	4	3	3	3	3	2	2	3	5	4	4	5	5	4	4	4	5	3	4	4	4	3	2	4	4	4	1	1	1	2
5	5	5	4	4	5	2	2	3	4	2	2	4	2	3	3	2	3	2	3	4	3	3	3	4	2	4	2	5	3	4	4	5	3	5	4	5	3	4	4	5	4	3	4	5	4	5	5	4	3
5	5	3	5	4	3	3	3	2	3	4	3	4	3	3	3	1	2	1	2	4	3	3	2	2	3	3	2	2	1	2	2	3	2	3	2	3	2	4	4	2	1	1	1	2	1	3	2	2	4
4	3	4	3	4	4	4	5	4	5	4	4	2	2	1	2	5	4	3	4	1	1	1	3	2	3	1	2	1	3	2	2	2	2	2	3	2	2	3	3	2	2	3	3	3	2	1	2	2	2
3	3	2	3	2	3	4	3	4	4	4	3	4	5	4	4	2	3	2	2	5	3	3	5	1	1	1	1	5	4	4	4	3	2	3	4	2	1	2	1	5	3	3	4	3	5	4	3	3	2
4	3	3	3	3	4	3	2	2	4	4	4	5	4	5	3	5	4	3	3	3	2	4	4	2	1	3	1	4	4	4	2	2	3	2	3	1	1	2	3	2	1	3	2	3	2	2	3	3	1
5	3	4	5	3	3	5	3	5	3	5	3	5	4	4	5	3	2	3	3	2	2	2	2	3	2	2	2	5	4	3	4	1	1	2	1	3	4	4	2	5	4	4	3	3	4	2	2	3	2
4	5	4	4	4	5	4	5	3	4	3	4	4	2	4	3	5	5	5	4	3	4	3	3	3	2	3	3	5	5	4	5	5	4	5	4	5	3	4	3	4	3	3	3	4	3	5	4	4	5
4	4	5	4	5	4	1	2	2	3	3	1	5	5	4	3	4	3	4	3	4	2	2	3	2	3	3	3	5	5	5	3	1	3	2	2	5	3	5	4	2	2	1	1	2	2	2	3	1	2
4	2	3	3	2	4	4	4	5	4	3	3	3	3	3	2	4	4	4	2	2	2	3	3	1	2	2	1	1	4	4	4	1	1	1	2	4	4	4	2	4	3	3	4	4	2	1	2	2	2
4	3	4	3	4	3	4	3	5	4	3	3	1	1	1	1	4	4	3	4	5	3	3	5	1	2	2	3	3	3	3	4	2	3	1	2	4	3	2	4	1	2	3	1	2	2	2	2	3	2
5	4	4	3	4	4	3	3	2	4	2	4	1	1	1	2	4	4	4	2	3	3	2	2	3	2	2	3	1	2	1	1	4	3	3	3	3	2	2	2	4	4	3	3	4	4	4	3	2	3
4	2	4	3	3	3	5	4	4	4	4	4	5	3	3	4	5	4	4	3	5	3	4	5	1	2	3	1	1	1	2	2	4	3	2	3	5	4	3	3	1	2	2	2	1	1	1	2	1	2
3	2	2	3	2	4	3	4	3	3	4	4	3	4	3	3	4	3	4	3	1	2	3	2	1	1	1	2	2	4	4	4	1	1	1	1	1	2	2	2	5	4	3	4	3	3	5	5	3	5
3	2	3	3	3	2	4	4	4	4	5	3	2	2	3	2	4	3	4	3	5	3	3	3	1	1	2	1	3	2	4	3	2	1	3	3	1	1	1	3	1	2	2	1	2	1	1	2	1	2
5	3	4	3	4	3	2	3	2	4	3	3	5	4	3	5	5	4	3	5	1	1	2	1	2	2	3	2	3	4	2	2	2	1	2	3	3	2	4	3	3	2	2	4	2	4	1	1	1	1
2	3	3	3	2	3	1	3	3	3	2	3	5	5	4	4	3	2	3	2	3	2	2	3	2	1	1	1	2	1	3	1	2	3	2	2	5	5	4	3	4	4	4	4	2	4	1	3	2	1
2	2	3	3	3	3	5	3	4	4	3	4	3	3	3	3	1	1	1	1	5	5	3	3	1	1	2	1	1	1	3	2	4	2	4	3	1	2	2	1	4	3	4	4	3	2	3	3	2	4
3	2	2	2	2	3	2	4	3	2	3	2	3	2	2	4	3	2	3	3	3	4	2	2	1	1	1	1	1	2	1	3	1	1	3	2	5	5	5	3	4	4	2	4	2	3	1	2	1	2
4	3	3	4	3	3	4	4	3	4	3	3	3	3	3	2	4	4	3	4	3	3	4	3	2	3	1	2	2	2	2	3	3	2	2	3	5	4	3	4	5	3	4	5	3	4	3	2	3	3
3	2	2	4	2	4	3	3	2	4	2	2	2	2	2	2	4	3	4	2	5	4	5	4	1	2	2	1	2	2	2	3	3	4	2	2	4	3	3	4	1	2	1	1	1	2	5	4	4	3
3	2	2	4	4	2	4	3	3	5	4	4	4	4	4	4	3	2	3	2	4	3	3	3	1	1	1	3	4	4	4	3	2	3	2	3	5	5	4	3	1	1	1	2	3	2	1	1	2	3
5	3	4	3	4	4	3	4	3	2	2	4	4	3	3	3	5	3	3	3	1	2	2	1	2	3	3	2	5	5	3	3	4	4	2	3	5	5	4	3	3	2	3	3	4	2	5	4	3	3
5	3	3	4	5	3	4	5	3	4	3	5	2	3	1	3	2	3	2	2	4	4	3	2	3	2	2	3	5	4	4	3	4	3	4	4	1	1	2	1	4	4	4	4	3	4	3	3	2	3
4	4	4	4	5	5	1	2	1	3	2	3	5	3	5	4	5	5	3	3	1	1	2	1	3	4	3	2	2	3	2	2	4	4	2	3	3	2	2	3	3	4	3	4	2	2	2	3	2	3
5	5	3	4	5	4	3	3	2	3	2	4	5	4	4	5	3	3	2	3	4	3	4	4	4	3	2	3	1	1	1	2	2	3	3	2	1	3	1	2	4	4	4	3	4	4	4	2	3	3
2	3	3	2	3	2	1	3	2	2	3	3	5	5	4	4	5	5	4	4	2	1	3	3	1	2	1	1	4	3	2	3	3	4	4	3	5	4	4	4	5	5	5	3	3	3	2	2	1	2
3	3	3	3	3	3	5	3	5	3	4	3	2	2	1	3	5	3	5	4	2	3	3	1	1	2	3	1	5	4	4	4	1	3	3	1	4	2	3	3	5	3	5	5	3	5	4	4	4	3
5	3	4	4	4	4	3	2	4	3	2	3	5	4	4	3	5	3	3	5	1	3	2	1	3	3	3	2	3	2	3	4	4	3	4	4	2	1	3	1	1	2	2	3	2	3	1	2	2	2
4	5	5	5	4	4	4	3	4	3	3	3	5	3	4	3	5	4	4	5	4	4	4	4	4	3	4	2	1	1	3	2	4	2	3	3	4	3	2	3	2	1	2	2	1	2	3	3	2	2
3	2	4	3	3	3	5	5	4	4	3	4	2	2	3	3	2	3	3	2	5	5	4	3	2	2	2	1	3	3	2	3	3	3	3	2	5	5	4	3	4	3	2	4	2	3	3	2	2	2
5	3	3	3	3	4	5	5	4	4	5	3	1	1	2	2	1	3	3	3	2	2	2	3	2	1	3	3	2	2	3	2	3	4	3	3	2	3	3	2	4	4	4	4	2	3	2	2	1	2
4	4	4	4	4	4	5	4	5	4	5	5	4	2	3	3	3	2	4	2	1	1	3	1	3	2	2	4	3	4	2	2	1	2	3	3	1	1	3	2	1	2	2	2	2	3	5	3	5	3
5	5	3	4	4	3	3	4	4	2	4	2	2	3	2	2	3	2	3	2	1	1	1	3	3	3	3	2	2	3	1	1	4	4	3	3	1	3	2	2	5	4	5	3	3	4	5	5	3	5
5	5	3	5	3	4	1	3	2	3	2	2	2	3	3	2	4	3	2	3	3	2	2	3	4	3	2	3	3	2	2	3	5	3	4	4	1	1	2	1	2	2	2	2	2	3	3	4	3	3
3	3	2	3	2	3	4	4	3	4	4	4	5	3	4	5	5	3	4	4	5	3	4	4	2	1	1	2	2	1	3	1	4	2	2	3	1	2	1	2	2	2	2	1	2	2	3	3	3	2
3	2	2	4	2	3	5	3	5	4	5	4	4	3	3	3	4	2	4	3	5	4	3	5	1	2	1	2	4	4	4	3	4	4	2	4	1	1	3	1	3	4	2	2	3	4	2	1	2	2
3	3	3	2	2	3	5	4	5	4	5	4	2	2	1	1	4	3	3	2	3	3	2	2	1	1	2	2	1	1	2	2	3	3	3	4	1	1	1	3	3	2	3	3	3	3	5	3	5	3
4	3	2	3	4	3	4	4	4	5	3	5	2	2	3	3	4	3	3	3	5	3	3	4	1	3	2	2	1	1	2	3	2	1	1	3	1	1	1	3	1	3	2	2	3	3	5	4	3	3
4	3	4	3	4	4	4	5	3	5	3	4	5	4	5	4	4	3	2	2	1	1	1	2	2	3	2	3	2	3	1	2	3	3	3	3	1	2	1	2	4	3	4	4	2	3	2	2	3	2
4	4	4	3	4	3	3	2	3	4	4	4	4	2	4	2	3	3	2	3	1	1	3	1	2	3	3	2	2	1	2	3	3	3	4	4	4	3	3	4	4	4	3	2	3	3	1	3	2	1
5	3	4	4	3	3	5	4	4	4	3	3	2	3	2	2	3	3	2	3	3	2	3	2	2	2	3	3	1	2	1	1	1	2	3	1	2	2	3	2	2	2	3	1	3	3	3	4	3	4
4	2	4	3	2	2	3	3	2	3	2	4	5	4	3	3	4	3	4	3	4	4	5	4	1	2	1	3	5	3	5	3	3	3	2	2	1	3	2	2	2	2	2	3	2	3	2	3	2	3
3	3	2	4	3	2	2	2	3	3	2	4	4	3	3	3	5	3	3	3	2	3	3	2	1	1	2	3	2	4	5	4	3	3	3	3	4	4	3	2	4	3	3	3	3	2	1	3	3	2
2	3	2	2	3	2	3	2	3	3	4	4	5	4	4	3	3	3	3	2	2	1	1	1	1	1	1	2	1	2	3	3	3	2	3	2	3	2	3	3	3	2	2	2	4	3	3	2	2	3
4	3	3	3	2	2	3	4	3	2	4	4	5	3	4	3	4	3	3	3	2	3	3	2	1	3	1	2	4	2	3	3	5	5	3	3	5	5	4	5	5	3	4	3	3	5	2	2	1	1
2	3	2	2	3	2	3	3	3	4	3	4	5	3	4	5	2	2	2	3	1	2	1	1	1	2	1	1	2	2	3	3	1	1	2	2	2	2	3	2	2	3	3	1	2	3	3	4	3	3
3	4	3	4	4	2	3	3	3	2	4	2	3	2	3	3	3	2	3	3	3	3	4	3	3	2	2	2	3	3	2	3	1	1	2	2	5	5	5	5	2	3	3	3	2	2	5	4	3	3
3	3	3	3	2	3	1	3	1	3	2	3	1	2	3	3	1	3	2	3	5	3	4	5	1	3	1	2	4	2	4	4	3	3	3	3	2	3	2	2	3	3	2	2	4	3	4	2	4	2
4	4	2	2	2	3	1	2	2	1	1	3	5	5	4	5	2	1	2	2	5	4	4	3	2	1	3	1	2	5	4	3	5	5	3	3	5	4	4	4	5	3	3	4	3	4	5	5	3	4
3	4	4	4	2	3	4	4	4	4	4	5	4	4	4	4	2	2	2	2	1	1	1	1	3	3	1	2	4	3	2	4	1	2	3	1	5	4	4	3	5	4	3	3	3	4	1	1	1	2
2	3	3	3	3	3	3	3	4	4	2	4	2	2	1	3	1	1	1	3	2	3	2	3	2	1	2	2	3	4	3	4	5	3	3	4	1	2	1	1	2	1	3	2	1	1	1	1	1	2
4	3	3	4	3	3	2	2	2	3	3	3	2	2	1	2	2	2	1	2	1	1	2	2	1	3	2	3	3	3	2	3	1	3	1	1	3	3	3	3	2	1	1	3	2	3	1	2	2	2
2	2	2	2	2	2	2	2	2	2	2	2	4	4	4	4	4	4	4	4	5	4	4	4	1	1	1	1	5	4	4	4	5	5	4	4	4	4	4	4	4	4	4	4	4	4	4	4	4	4
4	2	2	4	3	3	5	3	5	5	4	5	4	3	4	3	5	5	3	4	4	4	3	2	2	2	2	2	5	3	3	3	3	2	2	2	4	3	3	3	1	1	3	1	1	2	5	4	3	5
3	3	4	2	2	4	4	4	3	4	4	4	4	3	4	3	4	3	4	4	3	4	3	3	3	2	2	1	1	2	2	2	1	2	2	2	3	3	3	2	3	3	4	4	4	2	3	3	3	4
1	1	2	3	2	3	4	3	3	3	3	5	5	3	3	3	2	3	2	3	3	4	2	3	1	1	1	1	5	4	4	5	3	3	2	2	2	3	3	2	3	3	3	2	2	3	4	4	4	3
2	2	3	2	3	3	1	2	2	3	1	2	5	3	4	3	3	2	3	3	4	3	2	3	1	1	2	2	1	4	3	4	1	1	2	2	2	3	3	3	2	1	2	1	3	2	5	4	3	3
2	2	2	3	3	3	4	4	4	4	3	4	3	3	2	4	3	3	2	3	3	2	3	2	1	1	2	2	3	3	3	4	3	3	2	2	1	3	2	3	5	5	4	4	4	3	1	3	2	1
4	3	3	4	3	4	2	3	2	3	3	2	4	3	2	2	5	3	4	3	2	3	1	3	3	3	2	2	1	2	1	2	4	4	3	3	5	3	5	3	2	1	3	3	2	1	2	2	3	2
5	3	3	4	3	3	3	4	2	3	3	3	3	3	3	3	4	3	3	4	5	4	4	4	1	3	3	3	2	3	2	3	1	1	1	3	4	2	4	3	3	4	4	4	3	4	2	2	2	3
2	2	3	3	3	2	5	3	3	4	4	4	5	4	4	5	2	3	1	3	2	2	2	2	1	1	2	2	5	3	3	4	4	4	2	2	1	3	2	1	5	4	5	4	5	3	1	2	2	1
5	4	4	4	5	3	3	2	4	4	3	3	4	4	3	4	5	5	3	4	2	2	3	2	3	4	4	2	2	2	2	3	1	2	3	2	1	1	3	3	2	2	3	1	2	2	1	3	1	1
5	4	5	4	4	3	5	3	4	5	4	5	4	4	3	3	4	2	3	3	2	3	1	3	4	3	3	3	4	3	4	3	2	1	3	3	5	5	3	3	1	2	3	3	1	1	5	3	5	3
5	4	4	5	4	3	2	2	2	4	4	4	3	2	2	2	3	2	2	3	1	1	1	1	3	3	3	4	1	1	2	2	4	4	4	4	3	2	3	2	5	3	4	4	4	5	5	5	5	4
4	2	3	4	2	4	2	2	3	2	3	2	4	3	3	4	5	5	3	3	4	3	4	3	2	3	1	3	3	3	2	2	5	4	4	3	4	4	3	4	3	3	3	3	3	4	2	2	1	3
3	2	2	3	3	3	2	2	2	4	2	3	1	2	2	2	3	3	3	4	3	2	2	2	1	1	3	2	5	3	4	4	4	4	4	4	5	4	3	4	1	3	2	1	2	2	5	4	4	4
3	2	4	2	2	3	4	5	5	3	3	4	1	1	2	1	3	4	2	3	2	1	3	2	1	1	3	2	4	3	4	2	4	4	2	4	4	3	4	3	3	4	4	3	4	2	1	1	1	1
3	4	2	2	2	3	5	4	3	5	4	4	2	2	3	3	3	3	2	3	2	2	2	2	1	3	2	1	5	4	4	4	1	3	2	2	3	2	3	3	5	4	5	4	3	3	1	1	3	2
4	4	4	4	4	2	4	3	5	3	3	4	5	3	3	3	1	2	2	2	4	3	2	3	3	3	3	2	4	4	3	3	1	2	2	1	1	1	2	2	4	3	4	4	3	2	5	3	5	4
5	4	3	3	4	3	1	3	3	2	1	3	1	1	1	2	1	1	2	3	5	5	4	4	3	2	3	3	2	3	3	3	3	3	3	4	2	3	2	3	2	3	2	2	3	1	5	4	4	3
5	4	3	4	3	3	1	2	3	3	3	3	5	5	5	5	1	2	1	2	1	2	3	1	3	3	2	3	1	2	3	1	3	3	4	3	2	3	3	1	1	1	1	1	1	1	5	5	4	4
3	2	2	3	2	2	3	3	4	3	4	4	2	3	2	2	5	4	5	4	1	3	3	1	1	1	1	3	1	2	3	2	4	2	3	3	2	3	2	1	5	4	4	5	3	3	3	2	3	2
3	3	3	2	3	3	1	1	3	3	2	3	5	5	3	5	5	4	4	5	4	4	4	2	1	3	3	1	5	5	4	4	2	2	1	3	4	3	4	3	3	3	4	2	3	2	5	4	3	4
3	2	3	2	3	4	1	3	2	3	2	3	5	3	3	4	4	2	3	4	3	4	4	3	2	2	1	3	1	1	2	2	3	2	3	2	2	2	1	3	1	2	1	1	1	3	4	3	2	3
4	3	2	2	3	3	5	5	5	4	4	4	3	4	3	3	2	3	2	2	4	2	4	3	2	3	2	1	4	4	3	3	4	2	4	3	2	2	1	2	4	3	3	3	3	4	2	2	3	3
3	4	3	2	2	3	1	2	1	1	3	2	3	3	4	3	2	2	1	2	1	1	3	3	1	3	3	1	2	4	5	4	4	3	2	4	1	1	2	1	5	4	3	3	4	5	3	2	3	3
2	3	3	3	2	1	4	3	3	5	3	4	4	2	4	3	1	1	1	1	5	4	5	4	1	2	2	1	4	3	4	3	2	3	2	2	3	3	3	2	1	2	2	2	2	1	4	3	2	4
2	2	1	2	2	2	4	4	4	4	5	5	4	4	4	4	4	4	4	4	4	4	4	4	1	1	1	1	1	1	1	1	4	4	4	4	5	5	4	4	5	5	4	5	5	5	4	4	4	4
2	2	2	2	2	1	2	2	2	2	2	2	4	4	4	4	4	4	4	4	4	4	4	4	1	1	1	1	1	1	1	1	5	4	5	4	4	4	4	4	4	4	4	4	4	4	4	4	4	4
2	2	2	2	2	1	2	2	2	2	2	2	2	2	2	2	4	4	4	4	2	2	1	2	1	1	1	1	1	1	1	1	5	5	5	4	5	5	5	5	5	4	5	4	5	5	4	4	4	4
2	2	2	2	1	2	2	2	2	2	2	2	4	4	4	4	2	2	2	1	4	4	4	4	1	1	1	1	1	1	1	1	4	4	4	4	4	4	4	4	5	4	5	5	5	4	4	4	4	4
5	5	4	5	5	5	1	2	1	2	2	2	4	4	4	4	4	4	4	4	5	5	5	4	4	4	4	4	5	5	4	5	5	4	4	4	5	5	4	4	5	5	5	5	5	4	5	4	4	4
2	2	2	3	2	1	4	5	4	4	3	3	3	3	3	3	2	3	3	1	3	3	2	2	1	2	1	1	3	2	3	2	4	4	3	2	5	3	5	4	1	2	1	2	1	2	4	4	2	2
4	3	4	4	3	3	2	3	3	3	2	4	1	1	2	1	5	4	3	3	1	3	2	2	3	2	4	2	1	2	2	2	3	2	2	3	1	1	1	1	4	3	2	4	2	4	2	2	2	1
4	3	4	3	3	4	1	3	3	2	2	3	4	4	4	4	3	2	2	3	5	5	4	5	2	3	3	3	2	3	3	4	4	2	3	2	3	3	2	2	5	3	3	3	4	5	5	3	3	5
5	4	3	4	5	3	5	5	5	5	4	5	1	2	3	1	3	3	2	4	1	2	1	2	4	2	3	4	3	3	2	4	3	3	2	3	1	1	3	2	5	3	5	4	3	3	5	3	4	5
4	4	4	2	3	4	1	3	3	3	3	1	5	5	5	3	1	2	2	3	4	3	4	4	2	3	3	3	1	3	1	1	1	3	3	3	2	3	2	3	1	1	1	2	1	1	5	3	3	3
5	3	5	4	4	3	4	3	4	3	4	3	1	2	3	3	3	3	2	2	1	3	2	1	3	3	4	3	2	1	2	2	4	3	4	4	2	2	2	1	1	2	2	2	2	2	5	4	3	3
5	3	4	4	4	4	4	3	4	4	4	4	4	2	4	4	1	1	1	2	1	1	2	2	4	3	4	2	2	2	2	1	5	3	4	3	3	2	2	2	2	2	1	2	3	1	5	3	3	5
5	5	4	5	4	5	2	2	2	2	2	2	5	5	4	5	4	4	4	4	5	5	4	5	4	4	4	4	5	4	5	5	5	4	5	4	5	4	4	5	5	5	5	5	4	5	4	4	4	4
5	4	4	5	5	5	1	1	2	1	1	1	5	4	4	4	4	4	4	4	5	5	4	5	4	4	4	4	5	5	5	4	5	4	4	5	5	4	5	4	5	5	5	4	4	5	5	4	4	5
5	3	3	5	5	4	5	4	4	4	3	4	2	2	2	2	3	3	2	2	5	4	4	5	4	4	3	3	1	1	1	2	1	1	3	3	4	3	3	2	3	4	2	2	3	4	1	1	1	3
5	4	4	4	5	3	5	4	4	4	4	3	1	1	2	3	2	2	3	3	3	2	3	2	4	2	4	4	4	2	2	4	2	3	3	2	1	3	1	3	3	3	2	3	4	4	1	1	2	3
2	1	2	2	1	2	1	2	2	1	1	2	5	5	4	4	5	4	5	4	5	4	5	5	1	1	1	1	1	4	4	4	4	4	4	4	5	5	5	5	5	5	5	4	5	5	5	5	5	4
2	2	1	1	2	2	2	2	2	2	2	2	4	4	4	4	5	4	5	4	5	5	4	4	1	1	1	1	5	5	4	4	5	4	4	4	4	4	4	4	4	4	4	4	4	4	4	4	4	4
2	2	2	2	1	1	4	4	5	4	4	5	4	4	4	4	4	4	4	4	5	4	5	4	1	1	1	1	2	1	2	2	4	4	4	4	5	5	4	5	5	4	5	5	5	4	4	4	4	4
2	2	2	2	1	1	2	2	2	2	2	2	4	4	4	4	4	4	4	4	4	4	4	4	1	1	1	1	4	4	4	4	5	5	5	4	4	4	4	4	4	4	4	4	4	4	5	4	4	4
2	2	1	2	2	1	1	2	2	1	2	2	2	2	1	1	4	4	4	4	2	2	2	1	1	1	1	1	1	1	1	1	5	4	4	4	5	4	4	4	5	4	5	4	5	4	4	4	4	4
2	2	1	2	2	1	2	2	2	2	2	2	2	1	1	1	4	4	4	4	2	2	1	2	1	1	1	1	1	1	1	1	5	4	4	5	5	4	4	4	4	4	4	4	4	4	4	4	4	4
2	1	3	2	3	2	3	2	4	3	2	3	5	3	4	3	5	3	3	4	3	3	3	3	2	1	1	2	4	4	3	2	5	4	3	4	3	2	4	2	2	1	3	1	3	2	2	1	2	2
5	4	3	3	4	3	2	2	2	2	2	2	3	2	2	2	5	4	5	5	4	3	3	4	4	3	2	3	3	1	2	3	1	2	1	1	3	3	2	2	3	3	3	2	2	3	3	4	2	3
5	3	4	4	3	3	5	5	5	5	3	4	2	1	1	3	3	4	2	2	1	1	2	1	4	3	2	3	2	3	2	3	2	2	3	3	5	4	4	3	3	3	4	3	3	2	2	2	3	3
3	4	3	3	3	3	4	3	5	3	3	3	5	5	4	3	2	3	2	1	3	3	3	2	2	2	3	3	5	4	4	3	3	2	3	3	5	5	3	3	2	2	3	3	1	1	3	3	2	2
3	3	4	2	4	3	4	3	3	5	5	3	2	3	1	2	1	2	2	3	5	4	5	4	2	3	3	2	4	4	2	4	2	3	1	2	3	4	3	4	4	3	4	2	4	3	1	2	3	3
4	3	4	2	2	4	2	3	2	3	3	3	3	2	3	3	2	1	2	2	2	3	3	3	4	2	2	2	5	3	4	5	3	3	3	3	3	4	4	2	2	1	3	2	3	2	4	3	3	3
4	3	3	2	3	2	2	2	3	2	3	2	3	4	3	2	4	2	4	4	4	3	2	3	2	3	3	1	5	4	3	3	2	2	2	1	3	3	3	3	2	1	2	1	2	1	1	3	1	2
2	3	1	3	2	3	4	4	3	3	5	4	5	5	4	3	2	3	3	2	1	2	1	2	1	2	2	2	1	1	2	1	4	4	4	3	2	2	2	2	4	4	3	4	4	3	4	3	2	3
4	2	3	2	2	4	3	3	3	4	3	3	1	2	3	2	2	3	2	3	2	2	1	3	2	3	2	2	1	1	3	1	4	4	3	4	4	3	3	2	3	3	3	3	4	2	4	2	3	3
3	4	2	3	2	3	2	4	3	3	2	2	5	3	3	3	2	2	1	3	4	3	4	2	1	3	2	3	4	2	3	2	4	4	4	3	1	1	2	2	4	4	4	3	3	4	4	4	4	3
3	4	3	3	4	3	5	4	4	3	5	5	1	2	2	1	3	2	2	3	4	4	3	4	3	2	2	4	4	4	2	3	4	4	3	4	2	2	2	3	5	3	4	4	4	3	5	4	3	4
4	4	4	3	4	4	4	3	3	3	3	3	2	2	3	3	2	2	3	1	1	1	2	3	3	4	2	4	1	3	3	1	4	3	2	2	3	3	3	3	4	4	3	2	3	4	3	2	3	2
1	1	3	2	1	3	3	4	3	4	2	4	5	5	4	3	4	4	2	4	4	2	2	4	1	2	1	1	2	2	1	2	4	2	2	3	1	3	2	1	1	1	2	2	2	2	3	3	4	3
2	3	2	1	1	2	2	4	2	4	2	2	2	3	2	3	4	3	3	4	3	2	4	2	1	2	1	1	5	5	3	3	2	3	3	2	2	3	2	2	1	3	2	1	1	3	3	4	4	2
1	1	3	2	2	2	2	3	2	3	2	2	5	4	3	4	1	3	2	3	1	3	1	2	1	2	1	1	5	4	4	4	2	3	3	3	1	2	1	1	3	3	2	2	3	3	5	3	3	3
5	5	3	4	4	5	2	2	4	3	2	4	4	4	5	4	4	4	4	5	2	3	3	3	5	3	4	3	5	4	4	4	4	4	4	2	2	3	3	3	5	3	3	3	3	5	1	1	2	2
5	4	5	5	5	5	1	1	2	2	1	2	5	4	4	4	4	4	4	4	5	5	5	5	5	4	4	4	4	4	4	4	5	4	5	4	4	4	4	4	5	5	5	5	4	4	5	5	5	4
5	3	3	5	5	5	3	3	3	3	4	2	4	2	3	2	4	3	2	4	4	3	3	3	5	3	4	3	4	2	2	2	3	3	2	3	2	2	3	3	4	3	4	3	4	4	3	3	3	4
2	1	2	2	1	1	4	5	5	4	4	5	4	4	4	4	5	4	4	4	5	4	4	5	1	1	1	1	4	4	4	4	4	4	4	4	5	4	4	5	5	4	5	4	5	4	5	5	4	4
2	2	1	1	1	2	4	4	4	5	4	5	5	4	4	4	4	4	4	4	4	4	4	4	1	1	1	1	4	4	4	4	5	4	5	5	4	4	4	4	5	4	5	4	5	5	5	5	5	5
2	2	1	2	1	1	4	4	5	4	4	5	4	4	4	4	4	4	4	4	2	2	2	1	1	1	1	1	1	1	1	1	4	4	4	4	4	4	4	4	5	4	4	4	5	5	4	4	4	4
1	1	2	1	2	2	4	3	4	3	5	3	1	3	2	2	5	4	4	3	2	3	2	3	1	1	1	1	1	3	1	2	4	3	3	3	2	2	1	2	2	3	2	2	2	3	1	2	3	1
2	2	1	1	2	1	2	2	2	2	2	2	2	1	2	1	4	4	4	4	2	1	2	1	1	1	1	1	1	1	1	1	4	4	4	4	4	4	4	4	4	4	4	4	4	4	5	5	5	5
2	1	1	2	2	1	2	2	2	2	2	2	2	1	1	1	4	4	4	4	4	4	4	4	1	1	1	1	1	1	1	1	5	4	5	4	5	4	5	4	4	4	4	4	4	4	4	4	4	4
2	2	2	2	2	2	2	3	4	3	3	3	5	5	3	4	5	4	3	5	5	4	4	4	1	3	1	1	4	3	3	3	1	2	2	2	4	4	3	4	2	2	2	1	2	3	1	2	2	1
2	2	2	2	2	2	2	2	2	2	2	2	4	4	4	4	4	4	4	4	5	4	4	5	2	2	1	1	2	2	2	1	5	4	4	5	4	4	4	4	4	4	4	4	4	4	5	5	4	5
3	2	2	3	3	2	2	4	4	2	3	4	3	2	2	3	5	4	3	4	1	1	2	3	1	3	1	3	2	4	3	3	1	2	2	2	4	3	3	2	2	3	2	2	2	2	3	2	4	4
4	3	2	4	3	2	4	4	5	4	4	5	4	4	4	3	5	4	3	5	2	2	2	1	3	2	3	2	5	4	4	3	1	3	1	2	1	2	1	1	4	2	4	3	4	4	2	1	1	3
3	3	2	2	2	3	2	2	2	3	4	3	4	3	4	3	3	4	2	3	4	4	4	2	2	2	2	2	1	1	3	3	5	3	4	5	3	2	2	4	5	3	5	4	5	4	4	3	4	4
3	3	2	3	2	2	5	3	5	4	5	4	2	2	1	3	3	2	3	4	3	2	2	4	2	1	3	2	5	3	4	4	4	4	4	4	3	4	4	2	1	2	2	2	2	2	5	3	4	4
2	2	2	1	1	1	4	4	5	4	5	5	4	4	4	4	2	2	2	1	4	4	4	4	1	1	1	1	1	1	1	1	5	5	4	4	4	4	4	4	4	4	4	4	4	4	5	4	5	4
5	4	5	4	5	4	1	2	2	2	1	1	4	4	4	4	5	5	4	5	5	4	4	5	4	4	4	4	5	4	4	4	5	4	5	5	5	5	5	4	4	4	4	4	4	4	5	4	4	5
4	4	4	4	3	2	2	2	4	2	3	4	3	3	3	2	4	3	3	3	2	2	2	2	3	4	2	3	5	5	4	4	2	3	3	1	1	1	2	2	3	3	3	3	2	3	1	1	1	2
4	4	4	3	4	2	1	3	2	2	3	2	2	1	2	2	3	2	2	2	1	3	2	2	3	3	4	2	2	1	3	2	4	4	3	3	3	2	2	3	1	1	3	2	1	3	2	1	1	3
5	5	3	4	5	5	2	2	2	2	2	3	5	4	5	4	2	3	3	2	5	4	4	5	5	4	4	3	1	2	2	1	4	2	4	3	5	5	4	4	4	3	3	2	3	4	5	3	4	3
3	4	3	2	2	2	5	3	3	5	4	4	2	3	3	2	4	4	4	4	5	4	3	5	2	3	3	1	1	2	2	2	5	3	3	3	1	1	2	2	3	2	2	3	2	3	3	3	3	2
3	2	3	2	3	3	3	3	3	2	2	4	4	4	4	2	3	3	3	3	5	5	4	3	2	3	3	1	4	4	4	2	4	4	4	2	3	2	3	3	2	2	2	3	1	1	2	2	2	2
3	3	3	2	3	2	3	2	3	2	3	2	4	3	3	2	3	4	2	2	1	2	2	1	2	1	3	3	3	2	4	2	5	4	3	5	3	2	2	3	4	3	4	3	4	3	3	3	2	4
4	3	3	3	4	2	4	3	3	3	4	3	1	1	2	1	4	4	2	2	4	3	3	3	3	3	2	3	3	4	2	3	3	4	2	2	4	3	4	3	3	2	3	3	3	3	4	4	3	4
3	2	2	4	3	2	1	3	2	2	2	1	2	3	2	1	2	1	3	3	3	2	2	4	1	3	2	3	2	3	3	2	2	1	2	1	5	3	4	3	4	4	3	4	4	3	1	2	3	3
2	2	1	3	3	2	5	5	3	4	4	4	2	3	2	2	1	1	2	2	4	3	4	4	2	1	3	1	2	2	2	2	2	3	1	2	4	3	3	3	2	3	2	3	2	2	2	1	1	3
3	2	3	2	3	3	1	2	3	2	3	3	4	3	4	2	1	2	2	2	1	2	1	3	3	1	3	2	4	4	3	2	5	3	3	4	3	4	3	2	4	4	3	3	4	4	5	4	3	3
4	3	2	4	4	2	4	3	3	4	5	3	1	3	3	3	1	2	3	2	5	4	4	4	3	3	3	2	2	1	1	1	3	4	2	3	5	4	4	3	5	5	4	3	3	4	1	2	1	1
2	3	2	2	2	3	1	3	1	3	3	2	4	4	3	3	5	3	4	4	4	3	3	3	2	2	2	2	4	4	2	4	4	3	4	3	1	1	2	1	5	4	3	3	4	4	5	5	5	4
3	2	2	4	2	4	5	4	5	5	3	4	1	1	2	1	4	4	4	4	5	3	4	3	3	2	3	2	3	2	2	4	4	3	4	3	4	4	3	3	5	3	3	4	5	4	4	4	4	2
4	3	2	2	3	3	1	2	2	1	3	3	3	4	2	3	4	3	4	4	3	2	2	2	1	3	3	3	1	2	1	2	2	3	3	2	3	2	4	2	2	3	2	2	3	3	2	2	2	1
4	2	4	3	3	4	5	3	4	4	4	3	4	4	3	3	4	2	3	3	2	1	3	3	3	4	3	2	1	1	1	2	2	2	3	2	1	3	1	1	3	4	2	3	4	3	5	3	3	4
3	3	4	2	2	3	1	2	3	2	1	2	3	4	2	2	3	3	2	2	5	4	3	4	3	2	2	3	1	1	2	2	1	1	2	1	5	3	3	3	2	3	2	2	1	1	4	2	4	3
4	3	2	3	3	2	1	3	2	2	1	3	2	3	2	3	3	2	3	2	1	2	3	2	2	3	2	3	5	4	3	3	1	2	1	3	3	3	4	3	5	3	4	3	3	4	5	4	4	3
4	4	4	3	3	2	2	3	3	4	3	3	3	4	2	4	3	2	3	3	4	2	3	3	4	2	3	3	1	1	2	2	1	1	1	1	4	3	3	4	2	3	3	1	2	3	4	3	2	2
2	3	3	3	1	2	4	4	3	4	4	5	4	4	4	4	1	2	2	1	3	3	3	2	2	2	2	2	4	4	3	4	5	3	5	4	3	4	2	2	1	1	1	2	3	1	5	3	3	4
4	3	2	4	4	3	2	2	2	3	2	2	1	3	2	1	1	3	1	1	1	1	1	2	4	3	2	3	2	3	3	3	2	1	1	2	4	3	4	3	2	3	2	2	3	2	3	3	2	2
2	1	2	1	1	1	4	5	4	5	5	4	4	4	4	4	4	4	4	4	2	1	1	2	1	1	1	1	1	1	1	1	4	4	4	4	4	4	4	4	5	5	5	5	4	5	4	4	4	4
2	2	1	1	1	1	4	5	5	4	4	4	4	4	4	4	4	4	4	4	4	4	4	4	1	1	1	1	2	4	4	4	4	4	4	4	4	4	4	4	5	4	5	4	5	4	4	4	4	4
2	2	1	2	2	2	1	3	2	2	1	3	5	5	4	4	4	3	2	3	1	1	1	2	1	2	1	2	1	1	1	3	3	3	2	3	1	3	1	2	3	2	4	2	2	3	3	3	4	2
1	2	2	3	2	1	5	4	3	5	5	5	2	3	1	1	3	2	3	2	5	5	4	3	1	1	2	2	3	2	3	2	4	4	3	3	3	2	2	4	4	2	2	3	3	4	5	5	4	4
5	5	5	5	4	5	1	1	1	2	2	1	2	2	2	1	2	1	1	1	4	4	4	4	5	5	4	4	1	1	1	1	4	4	4	4	4	4	4	4	4	4	4	4	4	4	4	4	4	4
3	2	4	3	3	3	1	2	1	2	2	1	1	3	2	1	5	3	5	3	5	3	5	3	4	2	3	2	4	4	4	4	3	4	3	4	3	3	3	3	4	2	2	3	4	4	4	3	3	4
2	3	3	3	3	1	1	1	3	3	1	2	4	4	5	3	2	3	3	3	2	2	2	2	3	2	2	2	4	4	4	4	3	3	2	4	5	5	4	5	4	3	4	4	3	3	4	3	4	4
5	3	5	3	5	3	3	3	4	4	3	4	2	3	2	2	5	4	3	3	5	3	4	3	5	3	3	4	1	1	2	1	1	3	3	3	3	4	2	2	3	2	4	4	4	3	5	3	5	4
3	2	3	2	2	3	4	3	3	3	3	3	4	4	4	4	2	2	2	2	2	2	3	2	1	3	2	3	2	2	3	1	5	5	5	4	4	3	4	2	1	3	3	3	1	2	2	2	1	1
3	3	3	2	2	2	2	3	4	3	2	3	2	2	2	2	2	1	2	3	4	2	3	2	3	3	1	2	2	3	3	2	3	3	4	3	4	2	4	2	5	3	4	4	4	3	3	3	2	3
2	2	1	2	3	2	4	4	5	3	3	4	1	1	1	1	1	1	1	1	1	3	1	1	1	3	1	2	1	2	3	1	2	2	2	2	4	4	3	4	1	1	2	2	1	1	2	3	2	2
5	5	4	4	4	5	2	2	2	2	2	2	2	1	2	2	2	2	1	2	2	2	1	2	5	4	4	4	1	1	1	1	4	4	4	4	5	5	4	4	4	4	4	4	4	4	5	4	4	4
5	5	5	5	4	3	4	5	3	3	5	4	4	2	4	4	1	3	1	1	4	3	3	2	5	4	4	4	1	2	1	3	3	3	3	3	2	2	2	2	1	2	1	3	3	3	5	4	4	4
4	4	5	4	5	3	1	1	2	2	1	2	3	3	2	4	5	4	4	4	1	2	1	3	5	4	3	4	4	2	3	2	2	2	2	2	4	4	4	2	5	4	3	3	4	3	5	4	4	4
5	4	4	4	5	3	3	2	4	3	4	3	5	4	3	5	2	2	1	3	4	3	4	4	5	3	4	4	5	4	3	4	3	2	3	2	5	5	5	3	4	3	2	2	4	4	2	2	2	3
1	1	1	3	3	1	2	4	3	3	4	2	4	3	3	3	2	2	2	3	2	3	3	3	1	2	2	1	2	2	2	1	4	3	2	2	1	1	2	1	5	4	3	3	4	4	4	4	4	4
2	2	3	3	3	3	2	4	4	2	4	2	3	3	2	3	4	5	4	4	4	3	4	4	3	2	2	3	5	4	3	4	4	3	4	4	2	3	2	3	2	2	2	2	2	3	2	2	3	3
2	2	3	2	2	2	4	5	4	4	3	5	4	5	4	5	3	2	3	2	2	3	3	2	2	1	2	3	5	4	5	5	5	5	5	5	3	3	3	3	4	3	3	3	3	2	1	2	2	1
3	4	2	2	3	2	2	2	4	3	3	3	4	4	4	3	2	2	2	3	4	4	2	3	2	2	3	3	4	4	3	4	4	2	3	4	2	3	2	2	4	4	3	4	4	3	5	4	4	3
2	2	3	1	3	2	1	1	1	3	2	3	4	3	3	3	1	2	3	1	1	3	1	3	2	3	1	2	2	2	3	3	2	2	2	3	3	4	4	2	3	2	2	3	4	3	5	4	4	3
3	3	2	2	4	2	3	4	4	4	4	3	3	3	4	4	2	2	1	2	3	4	4	2	3	2	2	3	5	3	3	3	1	1	1	1	1	2	3	1	1	1	1	3	2	2	4	3	2	3
4	3	2	4	2	4	2	3	4	2	2	3	3	4	2	3	1	1	3	3	4	3	3	2	3	2	4	3	3	3	3	3	2	1	1	3	5	4	4	3	5	3	5	3	5	4	5	4	4	4
2	3	1	2	3	3	5	5	4	4	3	4	3	4	2	4	5	4	5	4	3	4	3	4	2	3	1	3	1	3	2	2	3	2	3	2	1	3	2	3	2	3	2	1	2	2	1	3	2	1
2	1	2	3	3	3	1	2	1	3	2	3	4	4	4	4	4	3	4	3	5	3	5	3	2	3	1	3	1	2	2	1	1	1	1	1	1	1	2	2	4	2	3	2	4	4	3	3	4	4
2	3	2	3	2	2	2	3	3	2	2	2	3	4	3	3	4	3	3	3	3	3	2	2	2	2	2	3	1	4	2	2	3	2	2	2	1	3	2	1	2	2	2	1	2	3	5	4	4	4
3	2	4	2	4	2	3	4	4	4	4	4	4	3	2	4	4	2	3	3	5	4	3	4	3	2	3	3	1	1	1	2	1	1	2	2	2	3	3	2	1	2	2	2	3	2	3	4	3	3
3	2	3	3	2	4	3	3	4	2	4	3	1	2	3	2	1	1	3	3	1	3	2	2	3	3	2	3	2	2	2	3	2	3	2	2	1	1	3	2	5	4	5	5	3	4	5	5	3	3
2	1	3	2	2	1	3	2	4	3	3	3	2	3	3	1	2	3	3	1	1	2	1	2	1	2	2	2	2	1	2	3	4	3	3	2	2	2	1	2	1	2	2	3	1	3	1	1	1	2
1	2	1	2	2	3	5	4	3	5	4	3	3	2	2	3	2	2	1	2	5	5	5	3	2	1	3	1	1	2	2	2	5	4	4	4	3	3	2	3	5	3	3	3	5	4	4	4	3	3
5	3	4	4	5	5	5	4	4	5	5	3	2	2	3	2	3	2	2	2	1	1	1	1	5	5	3	4	3	2	2	2	4	4	4	4	3	2	3	3	5	5	4	5	3	5	4	4	4	4
5	4	4	5	4	4	1	1	2	2	1	2	2	2	2	1	2	1	1	2	4	4	4	4	5	4	4	4	1	1	1	1	4	4	4	4	4	4	4	4	5	5	4	4	5	4	4	4	4	4
2	3	3	1	1	2	1	1	1	3	3	3	5	3	3	3	5	5	3	4	1	1	3	1	2	3	2	1	2	3	1	3	3	3	3	2	1	2	2	2	3	3	3	3	3	2	3	3	3	2
2	2	1	3	3	1	3	3	4	4	3	3	2	3	2	1	5	5	3	3	2	2	1	3	2	3	1	2	2	3	3	1	1	3	2	3	2	2	2	3	3	4	4	4	2	2	1	2	1	3
1	2	2	3	2	2	3	3	3	4	2	3	2	3	1	1	5	3	4	4	4	4	2	4	1	3	1	3	1	3	3	3	4	3	4	3	5	4	3	4	5	4	4	3	3	3	2	1	2	2
2	2	3	3	2	3	4	4	5	3	5	5	1	2	1	1	5	3	4	3	3	3	2	4	3	2	2	3	1	2	2	3	5	3	4	3	4	3	3	4	2	2	3	2	3	3	5	3	4	5
2	2	3	1	3	1	5	5	4	5	5	5	5	3	3	3	3	3	3	2	4	2	4	3	1	2	3	2	5	5	3	4	5	4	4	4	1	3	1	2	1	3	1	2	1	1	3	2	2	2
4	4	4	4	4	4	1	2	2	1	1	2	5	4	5	5	5	4	5	5	5	4	5	4	4	4	4	4	5	4	5	5	5	5	4	5	5	5	5	4	5	5	5	5	5	5	5	5	4	4
1	1	2	1	3	1	3	2	3	3	4	4	3	2	2	3	1	3	1	3	5	3	3	3	1	1	2	2	3	3	3	4	1	2	1	2	5	3	3	4	5	5	3	3	3	3	2	2	2	2
5	4	4	5	4	5	1	1	2	1	2	1	4	4	4	4	5	5	5	5	5	4	4	5	5	4	5	4	5	5	5	4	4	4	4	4	5	5	4	5	4	4	4	4	4	4	5	4	4	5
2	2	1	3	3	1	5	4	5	3	4	5	3	4	4	3	3	2	2	2	2	1	2	2	2	3	1	2	2	3	2	2	5	3	3	4	2	2	2	1	5	3	4	3	4	5	5	3	4	5
5	4	4	5	5	4	1	2	2	1	2	1	5	4	4	4	5	5	5	4	5	4	5	4	5	4	4	5	5	4	4	4	5	4	4	4	4	4	4	4	4	4	4	4	4	4	4	4	4	4
3	3	3	3	4	2	2	4	3	4	2	2	3	2	2	3	4	3	3	3	5	4	3	4	4	2	3	3	1	2	1	3	5	4	3	4	2	1	2	2	2	2	2	1	3	2	1	2	3	1
1	2	1	3	2	3	2	3	2	3	2	2	4	3	3	3	1	2	3	2	2	2	2	1	2	2	1	3	5	3	4	3	5	4	5	4	4	4	4	4	1	2	3	1	3	2	5	3	4	3
3	2	3	3	2	2	5	3	5	3	5	4	4	2	3	4	2	3	2	3	2	2	3	3	3	2	2	3	4	3	4	3	4	3	3	2	2	2	2	1	2	3	2	2	2	3	3	2	4	2
4	4	4	4	4	4	1	2	2	1	1	1	5	4	4	4	4	4	4	4	5	4	4	4	4	4	4	4	5	5	5	4	5	4	5	4	5	4	4	5	5	4	5	5	5	4	4	4	4	4
4	4	4	4	4	4	2	2	2	2	2	2	4	4	4	4	4	4	4	4	2	2	1	1	4	4	4	4	1	1	1	1	5	4	4	4	5	4	4	4	4	4	4	4	4	4	5	5	5	4
4	4	4	4	4	4	1	2	1	2	2	1	4	4	4	4	4	4	4	4	5	5	5	4	4	4	4	4	2	2	1	2	5	4	4	5	5	5	4	5	5	4	4	5	5	5	5	4	5	5
4	4	4	4	4	4	1	1	2	2	2	1	4	4	4	4	4	4	4	4	5	5	5	5	4	4	4	4	5	5	5	4	5	4	5	5	5	4	5	5	4	4	4	4	4	4	4	4	4	4
2	2	2	2	2	2	3	4	3	4	4	3	1	3	1	1	1	2	3	2	2	1	2	3	2	3	1	2	1	2	2	2	2	1	2	2	5	5	4	3	5	4	4	4	3	5	5	4	3	4
2	3	3	1	3	3	1	3	2	3	3	3	2	2	3	3	2	2	2	3	2	2	1	2	3	3	2	2	3	4	4	3	5	3	3	3	1	2	1	2	2	2	3	2	2	2	2	1	3	2
5	4	4	5	5	4	1	1	1	2	1	2	4	4	4	4	4	4	4	4	4	4	4	4	5	4	5	4	1	1	1	1	4	4	4	4	4	4	4	4	4	4	4	4	4	4	5	5	5	4
4	4	3	4	4	5	2	2	2	3	2	2	5	3	4	5	1	2	2	2	3	2	3	3	5	5	3	3	4	2	2	4	5	3	5	4	4	4	3	4	4	2	4	4	4	3	1	1	2	2
4	4	4	4	4	4	4	5	4	4	4	4	2	2	2	1	2	2	2	1	4	4	4	4	4	4	4	4	2	1	1	1	5	4	4	4	5	4	4	5	5	4	4	5	5	4	5	4	4	4
4	4	3	4	5	5	2	1	2	1	1	3	5	3	4	3	5	4	3	4	3	2	2	3	5	4	4	4	2	1	2	2	1	2	1	3	1	1	1	2	5	3	3	5	4	3	4	2	3	3
5	4	5	5	4	5	1	2	1	2	1	2	5	4	4	4	4	4	4	4	5	4	4	5	5	5	5	4	5	5	4	4	5	5	4	4	5	4	4	5	4	4	4	4	4	4	5	4	4	4
5	5	5	4	4	5	1	2	2	2	1	1	4	4	4	4	2	2	2	1	4	4	4	4	5	5	4	5	1	1	1	1	5	5	4	4	4	4	4	4	5	5	5	5	4	4	4	4	4	4
1	2	2	1	3	1	1	3	2	1	3	3	2	1	3	2	3	4	2	3	1	2	3	1	2	1	3	1	2	1	2	2	3	2	3	3	5	4	4	3	5	5	4	4	4	5	4	4	4	3
2	2	2	2	2	3	3	4	4	2	4	4	4	4	2	4	4	4	5	4	5	4	3	4	2	3	2	2	5	4	4	3	4	3	3	2	1	1	3	2	4	4	4	4	4	3	1	2	2	2
5	3	3	4	4	3	2	3	2	2	3	2	3	5	5	3	4	5	4	4	3	5	5	5	4	4	3	4	5	5	5	5	2	3	3	3	3	3	2	3	1	2	1	2	3	1	5	5	3	5
2	3	3	3	3	2	1	1	2	2	3	2	3	2	2	4	4	3	3	3	2	3	2	3	3	3	2	3	5	4	5	3	1	2	3	2	2	3	3	2	1	2	1	2	3	1	1	1	2	1
2	2	3	2	2	2	5	4	5	3	3	5	2	1	1	2	3	2	4	2	5	3	4	3	2	3	2	2	2	3	1	2	2	2	2	1	4	4	2	2	5	5	4	3	3	4	3	4	3	3
3	2	2	3	2	4	3	4	3	4	2	3	4	3	2	3	3	4	3	2	5	3	5	3	4	3	2	2	5	3	4	4	5	3	3	4	3	4	2	3	2	2	3	3	3	1	1	1	1	1
5	3	4	3	4	3	2	3	3	3	4	3	4	3	3	4	4	4	2	4	5	4	4	4	4	4	4	3	4	2	3	4	3	3	3	2	5	3	3	3	3	2	3	3	2	2	3	3	3	2
4	2	3	4	4	2	1	2	1	3	2	3	1	2	2	3	1	2	2	3	1	2	2	3	4	4	2	3	1	3	1	2	3	4	4	4	3	4	2	3	2	3	1	3	3	3	1	2	2	3
2	2	1	3	3	3	3	4	3	4	3	4	4	2	4	2	4	3	4	3	2	2	1	3	3	2	2	3	2	4	5	5	2	3	1	3	3	3	2	3	4	4	4	3	3	4	5	5	5	5
3	2	2	2	3	2	2	3	2	3	3	3	4	4	3	4	2	3	3	2	3	4	3	4	3	2	3	2	1	2	3	2	2	2	3	3	2	3	1	2	2	3	2	3	2	2	5	4	4	5
4	2	3	3	4	4	3	2	4	3	3	4	2	3	2	2	3	2	4	3	3	3	3	2	4	2	4	4	2	3	3	3	5	3	4	3	4	4	4	3	5	4	4	5	5	4	4	3	3	3
5	3	4	4	4	3	3	4	2	2	2	2	5	4	3	3	2	2	2	3	3	2	2	2	4	4	4	4	4	4	4	4	2	2	2	3	2	1	2	2	2	3	3	3	2	1	4	2	2	4
1	1	3	1	3	2	4	3	3	3	5	4	4	4	3	4	5	3	3	5	1	2	2	1	2	3	1	2	1	1	2	2	1	1	3	2	4	4	4	3	4	2	2	2	3	2	1	3	3	2
1	2	2	2	2	2	5	5	5	3	3	4	3	2	4	2	5	3	3	4	2	1	1	1	2	1	3	2	1	1	1	1	2	2	2	2	5	5	3	4	4	4	2	3	2	3	1	1	1	2
1	1	3	2	2	2	4	3	4	3	3	5	5	3	4	4	2	1	1	3	4	3	3	4	2	1	3	2	2	2	2	3	1	2	1	1	5	3	4	4	1	1	2	2	1	2	5	3	5	3
5	4	5	4	4	4	2	2	2	2	2	2	5	4	4	4	5	5	5	4	4	4	4	4	5	4	5	4	5	5	4	5	4	4	4	4	4	4	4	4	5	5	5	4	5	4	4	4	4	4
5	4	4	5	4	4	1	2	1	2	1	2	5	4	4	5	5	4	4	4	5	4	5	4	5	4	4	5	5	4	4	4	5	5	4	5	4	4	4	4	4	4	4	4	4	4	4	4	4	4
5	5	4	4	4	4	2	2	2	2	2	2	2	2	1	2	2	2	2	2	4	4	4	4	5	4	5	4	1	1	1	1	5	4	5	5	5	5	5	5	4	4	4	4	4	4	5	4	4	4
5	5	5	5	5	4	1	2	1	2	1	2	2	1	2	1	2	2	2	1	2	2	2	1	5	5	5	5	1	1	1	1	4	4	4	4	5	4	5	5	4	4	4	4	4	4	4	4	4	4
5	4	5	5	5	5	2	2	2	2	2	2	4	4	4	4	2	1	1	1	4	4	4	4	5	5	5	5	1	1	1	1	4	4	4	4	4	4	4	4	4	4	4	4	4	4	5	4	4	4
2	2	1	2	3	2	4	5	5	3	4	4	4	4	4	2	4	4	3	4	1	3	3	3	2	1	3	3	3	1	2	2	5	4	3	4	5	4	3	4	1	2	1	2	1	3	2	3	3	3
1	3	1	1	3	3	5	5	5	4	4	4	4	3	4	4	3	3	3	4	5	5	5	4	2	2	3	2	5	5	3	4	3	3	3	4	5	4	3	3	1	1	2	1	2	1	1	3	1	2
3	4	3	2	3	3	2	2	2	3	2	2	3	2	4	3	5	3	5	4	5	4	4	4	3	4	2	4	3	4	2	2	3	3	3	2	5	5	3	4	4	4	3	4	4	4	2	3	2	2
1	1	2	2	2	1	5	4	4	4	4	5	4	3	2	3	1	2	2	1	4	4	2	4	2	2	1	2	3	2	2	4	4	3	2	2	1	3	2	2	5	3	5	4	3	4	1	2	3	1
1	3	2	2	3	1	4	5	3	3	5	4	2	3	2	1	1	2	1	3	1	3	1	1	3	2	2	2	1	3	2	2	5	5	3	5	4	4	2	2	4	3	4	2	4	4	3	3	3	3
5	3	4	3	3	3	4	3	4	4	5	4	4	4	4	4	3	2	3	4	5	5	3	4	5	3	3	4	4	2	3	4	1	3	1	1	2	2	2	1	2	1	2	1	2	2	5	5	3	4
3	2	3	3	2	2	4	4	4	3	3	4	1	2	2	1	1	1	3	3	1	3	1	3	3	4	2	2	2	1	3	3	3	4	3	2	2	3	2	2	3	2	4	3	2	2	2	2	2	2
4	4	4	4	4	4	2	2	2	2	2	2	2	1	2	1	2	2	1	2	4	4	4	4	5	4	4	4	1	1	1	1	4	4	4	4	5	5	5	4	4	4	4	4	4	4	5	5	5	4
4	4	4	4	4	4	2	2	2	2	2	2	2	2	2	1	2	2	1	1	4	4	4	4	5	4	4	4	1	1	1	1	4	4	4	4	4	4	4	4	4	4	4	4	4	4	4	4	4	4
5	4	4	4	4	4	2	2	2	2	2	2	4	4	4	4	4	4	4	4	5	5	4	5	5	4	4	5	5	5	5	4	4	4	4	4	5	5	5	5	4	4	4	4	4	4	5	4	4	4
5	3	5	4	3	5	3	4	4	2	4	3	5	4	5	4	2	3	3	3	1	1	1	2	5	4	5	4	2	2	2	1	1	2	1	3	5	3	3	3	5	3	3	4	4	4	2	2	2	1
1	2	2	2	1	2	1	3	2	3	2	2	5	4	4	4	4	3	5	4	3	2	2	3	2	1	2	3	5	3	5	5	5	3	3	4	1	1	1	1	2	2	1	2	2	3	1	3	2	2
3	3	2	4	2	2	3	3	3	4	4	3	2	1	2	3	5	5	4	4	1	2	2	1	4	4	2	2	4	3	4	3	5	5	4	4	2	3	2	2	1	1	2	2	3	1	3	2	3	3
3	3	4	2	2	2	5	4	4	5	5	4	1	1	2	1	4	4	3	2	1	2	1	2	3	2	4	3	1	1	2	1	3	4	4	2	1	1	2	3	1	1	1	1	2	3	3	4	3	2
3	4	2	3	2	2	4	3	4	3	4	3	4	4	4	4	1	3	3	2	4	3	3	4	3	4	3	2	5	3	3	4	5	5	4	3	1	2	2	2	4	3	4	4	2	3	3	4	3	3
3	2	4	3	4	3	1	3	2	2	3	2	1	1	2	2	3	2	3	2	4	3	3	4	4	4	3	3	4	3	2	4	2	2	1	3	5	5	3	3	2	2	2	1	1	3	2	2	2	2
5	5	3	3	4	3	2	3	3	3	2	2	3	4	3	3	4	4	5	5	4	4	3	3	5	4	4	4	5	5	4	4	3	2	4	3	4	3	4	2	4	2	4	4	4	4	3	2	2	3
2	3	2	2	3	2	1	3	1	3	1	2	3	3	3	2	3	3	2	3	1	3	2	1	3	2	2	4	3	2	4	4	5	4	4	4	1	2	1	1	1	2	2	3	3	1	5	3	3	4
4	4	3	4	2	3	3	4	3	4	3	4	4	3	3	2	3	4	2	4	3	2	2	3	4	3	4	4	2	3	1	3	1	2	3	2	3	2	3	4	2	2	1	3	2	2	4	3	3	4
1	2	1	3	2	2	5	5	5	3	4	5	5	5	3	4	4	2	3	4	1	2	1	2	3	2	3	1	3	3	4	3	2	3	3	1	5	4	5	4	3	4	4	2	3	3	2	2	3	2
1	2	1	1	1	2	1	3	3	2	2	3	1	2	3	3	3	3	2	3	5	3	4	3	2	1	3	1	2	1	2	3	3	2	4	2	5	5	3	3	1	2	2	1	1	1	4	4	3	4
1	1	1	3	1	1	4	5	3	5	4	5	2	2	3	1	1	1	3	1	2	3	1	3	1	1	2	3	2	5	4	5	3	2	3	4	5	3	3	4	5	3	4	5	4	5	4	3	4	4
1	3	2	2	2	2	2	1	2	2	3	2	5	4	5	4	5	5	3	3	4	3	3	3	2	3	3	2	3	4	3	3	4	4	2	2	3	3	2	3	4	4	3	2	3	4	1	3	1	1
2	3	1	2	3	1	4	4	3	3	5	4	4	4	3	3	5	3	4	4	1	1	2	1	3	2	3	2	4	3	2	4	3	3	2	4	1	3	2	2	1	2	2	1	1	2	1	2	2	3
1	3	2	2	2	2	4	3	3	4	4	3	3	2	2	2	5	5	3	3	1	1	2	1	3	2	2	3	3	3	2	2	3	4	2	3	5	3	3	4	5	4	4	3	3	3	3	4	2	3
2	2	1	2	2	3	1	3	1	2	2	1	3	2	2	2	4	3	3	3	3	3	2	3	2	3	3	2	1	2	1	2	1	1	3	1	4	4	4	2	1	3	2	3	2	1	5	4	5	5
2	1	3	2	1	3	1	3	2	3	2	2	5	4	5	4	4	3	2	3	4	4	3	3	3	3	2	2	2	1	3	3	2	3	3	2	4	4	4	4	1	2	2	3	2	2	3	3	4	2
4	4	4	4	4	4	1	2	1	1	2	2	5	4	5	5	4	4	4	4	5	5	4	4	5	4	4	5	5	5	5	4	5	5	5	4	5	5	4	5	4	4	4	4	4	4	5	4	4	4
4	4	4	4	4	4	1	2	2	1	2	1	5	4	4	4	4	4	4	4	2	1	1	2	5	4	4	5	1	1	1	1	5	4	5	5	4	4	4	4	5	5	4	5	4	4	4	4	4	4
4	4	4	4	4	4	2	2	2	2	2	2	4	4	4	4	4	4	4	4	4	4	4	4	5	5	4	4	1	1	1	1	5	4	4	4	4	4	4	4	4	4	4	4	4	4	5	4	5	4
3	2	2	2	4	2	4	3	4	5	3	3	4	3	2	4	1	2	2	1	1	2	2	2	3	3	3	3	1	2	2	1	1	1	2	2	1	2	1	2	1	1	2	2	1	2	2	1	1	2
5	3	3	4	3	3	2	3	4	2	4	4	3	3	2	4	1	1	1	3	4	3	4	3	5	4	4	3	1	3	2	1	5	4	5	5	1	1	1	3	5	4	5	5	4	5	5	3	3	4
5	5	4	3	4	3	5	4	3	4	4	5	2	1	3	3	2	1	2	1	3	2	2	2	5	5	4	4	1	3	1	1	5	5	4	3	1	3	2	2	4	3	4	2	3	4	5	5	3	5
4	4	4	4	4	4	2	2	2	2	2	2	2	1	1	2	2	1	1	2	2	1	1	2	5	4	4	5	1	1	1	1	5	4	4	4	4	4	4	4	5	4	5	5	5	4	4	4	4	4
1	2	2	2	1	2	3	4	3	4	4	3	5	3	4	3	4	4	3	4	3	2	4	3	3	1	3	2	3	2	2	3	4	3	4	2	4	2	3	3	5	3	4	3	4	3	1	2	2	1
2	2	2	3	3	1	5	5	5	5	4	5	3	2	3	2	5	5	3	5	3	2	2	3	3	2	3	3	2	3	2	2	4	4	3	3	2	3	3	1	3	2	3	2	2	4	4	3	4	4
3	2	2	2	4	3	4	5	3	3	3	3	5	3	3	3	4	4	5	4	5	4	4	5	4	3	3	3	5	4	4	3	5	3	3	3	4	3	4	3	1	1	2	3	2	1	3	3	2	3
3	3	2	3	3	2	3	4	4	3	3	3	2	2	3	2	5	3	4	3	3	2	3	4	4	4	3	2	3	3	4	2	4	3	3	4	2	2	2	1	4	3	4	4	3	3	3	2	3	3
4	3	3	4	2	3	2	3	2	2	2	3	3	2	3	4	4	3	3	4	2	3	2	2	5	3	4	3	1	3	2	1	5	4	5	4	2	2	3	3	2	1	2	3	3	3	2	3	1	2
3	2	4	2	3	2	1	2	3	2	3	3	5	4	3	3	2	3	3	2	1	2	1	1	4	3	2	4	2	2	1	3	4	3	3	2	4	3	4	3	1	3	1	1	2	3	5	4	4	4
4	4	3	4	3	4	1	2	3	3	2	1	3	3	3	2	4	4	4	2	4	4	3	3	5	4	5	3	4	4	3	3	4	3	4	4	1	2	3	2	2	2	2	2	2	3	3	3	2	2
3	2	2	2	2	2	2	2	2	2	4	2	5	4	4	3	2	2	1	2	1	1	1	3	3	2	3	3	2	2	2	2	3	3	3	2	2	1	2	2	2	3	2	3	1	1	1	2	2	2
2	2	1	3	3	2	4	4	4	4	5	5	2	3	2	3	1	1	2	3	3	4	2	3	3	3	2	3	4	3	3	3	4	2	3	4	2	1	3	3	1	2	1	2	2	2	1	1	1	3
3	3	3	4	2	2	3	4	4	3	4	3	2	3	2	3	5	3	4	3	3	2	3	3	4	3	4	3	5	3	3	5	4	2	3	3	5	4	3	3	1	1	1	2	2	2	4	4	2	4
2	2	3	3	2	2	3	4	3	4	3	4	4	4	3	3	4	3	3	2	5	5	4	4	3	3	3	3	1	2	1	2	2	2	2	3	5	4	3	4	2	1	2	3	3	2	1	1	1	3
2	2	2	3	3	2	3	4	4	4	4	4	3	3	2	3	2	2	2	2	5	4	5	5	3	4	2	3	2	1	3	2	4	3	3	3	5	4	5	4	2	2	2	3	2	3	4	4	2	3
3	4	3	2	2	3	1	3	1	3	3	3	4	4	3	3	1	2	3	3	4	4	4	4	4	3	3	4	4	2	3	4	2	1	3	2	4	2	2	4	2	1	2	1	2	3	5	4	4	4
4	4	2	4	2	4	2	2	1	1	2	2	3	3	2	4	2	3	2	1	2	2	3	3	5	4	3	4	3	2	2	3	5	5	5	4	2	1	3	1	3	3	2	3	3	2	3	2	3	2
4	4	3	3	4	2	2	3	2	3	2	4	1	2	2	1	2	2	3	1	1	2	1	2	5	4	3	4	1	1	2	3	3	3	3	2	1	1	1	2	3	3	3	3	3	2	5	3	4	3
4	2	4	4	3	3	1	1	1	3	3	2	1	2	3	2	1	1	3	2	4	3	3	4	5	4	3	4	1	2	2	2	4	4	4	3	2	3	2	2	1	1	3	2	3	2	1	2	1	2
2	2	1	3	2	1	5	5	5	5	5	4	4	3	3	4	3	4	2	2	4	2	3	3	3	2	3	2	5	4	3	4	4	3	3	2	2	2	1	2	2	3	2	1	3	2	2	1	2	3
1	2	3	3	1	1	1	3	2	3	2	1	4	3	3	2	2	2	3	3	4	4	3	2	2	3	2	3	5	4	3	5	3	3	2	3	5	4	5	3	3	2	2	3	2	2	5	3	4	3
1	2	1	2	1	1	2	3	4	3	2	3	2	2	3	2	1	3	3	1	2	2	3	3	2	1	3	2	1	2	1	2	4	4	3	3	3	2	3	4	3	3	2	4	3	3	4	2	3	2
1	3	2	2	1	3	5	3	3	3	5	5	2	1	3	3	5	5	4	5	5	3	3	4	2	3	3	3	1	2	3	2	3	3	4	4	1	1	2	2	2	3	3	2	2	1	2	2	2	3
4	2	4	2	3	3	3	4	2	4	4	4	5	4	3	3	5	4	4	4	3	4	3	2	4	3	4	4	4	4	4	4	5	4	4	5	3	4	3	4	2	3	2	3	3	2	3	3	2	3
1	1	1	1	1	1	4	3	4	5	5	5	1	2	2	1	2	2	3	1	3	3	3	2	1	3	2	1	1	4	4	4	4	4	2	3	4	2	2	2	1	3	2	3	2	3	5	4	5	4
3	3	3	3	3	3	4	5	4	4	5	5	3	2	2	3	4	4	4	2	1	1	1	1	5	4	3	3	4	4	3	3	4	4	4	4	5	4	5	3	2	3	2	3	2	2	4	2	3	4
4	4	4	4	4	4	1	2	2	2	2	1	4	4	4	4	4	4	4	4	4	4	4	4	5	4	5	5	5	4	4	5	5	5	5	5	4	4	4	4	4	4	4	4	4	4	4	4	4	4
4	4	4	4	4	4	1	2	1	1	2	2	4	4	4	4	4	4	4	4	2	2	1	2	5	5	5	4	1	1	1	1	4	4	4	4	4	4	4	4	4	4	4	4	4	4	5	4	4	5
4	4	4	4	4	4	1	1	1	2	2	2	4	4	4	4	4	4	4	4	4	4	4	4	5	5	4	5	4	4	4	4	5	4	5	4	4	4	4	4	5	5	4	5	5	5	5	5	4	5
3	3	2	3	2	2	5	5	5	5	4	4	5	5	4	3	1	3	2	3	4	2	4	2	4	3	4	2	2	3	1	3	5	4	4	3	3	3	4	2	5	5	4	3	3	4	1	1	1	2
2	3	2	1	2	2	1	2	3	2	2	2	2	3	2	3	1	2	1	1	3	2	4	3	4	3	2	2	5	3	3	4	3	3	3	4	2	2	3	3	2	2	3	2	2	3	2	1	2	3
4	4	4	2	4	3	1	1	1	1	2	3	5	4	5	3	2	2	2	3	5	3	4	4	5	4	4	4	1	2	2	3	1	1	1	2	3	3	3	2	4	3	2	2	4	3	3	3	2	3
4	4	4	4	3	2	1	1	3	3	3	3	4	3	3	4	1	3	1	2	2	3	2	3	5	4	3	5	5	4	3	3	4	3	3	3	3	3	3	3	2	2	3	2	3	2	4	3	3	4
4	4	4	4	4	4	2	2	2	2	2	2	4	4	4	4	2	2	2	2	2	1	2	1	5	5	4	5	1	1	1	1	5	4	5	4	4	4	4	4	4	4	4	4	4	4	5	4	5	4
4	4	4	4	4	4	1	2	2	2	1	1	2	2	1	1	2	2	1	1	2	2	2	1	5	5	4	5	1	1	1	1	4	4	4	4	4	4	4	4	4	4	4	4	4	4	4	4	4	4
5	5	4	3	4	4	3	1	3	1	3	3	1	2	1	1	3	3	3	3	4	2	2	4	5	5	5	5	4	2	4	3	4	4	4	4	4	3	3	4	1	2	3	1	1	2	4	2	3	3
3	3	2	2	4	2	4	3	4	5	5	4	1	1	1	1	4	4	2	4	4	4	2	4	3	4	3	4	3	2	2	3	3	2	2	3	3	3	3	3	5	3	4	5	4	5	4	3	3	3
3	3	3	2	2	3	4	3	5	4	3	5	1	2	1	2	3	4	3	3	3	2	3	2	4	3	3	4	1	3	1	1	5	4	5	3	2	1	3	2	4	4	3	4	3	3	2	2	3	3
4	3	4	2	3	3	4	4	5	3	3	5	1	1	3	1	4	4	2	4	1	1	1	1	5	5	3	3	2	3	1	3	5	3	3	4	1	1	1	1	3	3	3	2	2	3	4	4	3	2
2	2	3	2	2	2	1	3	2	2	2	2	3	3	2	2	2	1	3	2	1	1	2	1	3	2	4	3	1	3	1	2	3	4	2	4	3	4	2	2	3	2	4	3	3	3	5	3	3	3
4	4	3	3	4	4	3	2	3	2	3	3	5	3	3	3	5	3	3	3	5	3	4	3	5	5	4	4	5	5	3	3	4	4	2	3	4	2	2	3	5	4	3	5	4	3	2	1	3	2
2	3	3	2	3	3	3	3	4	2	3	2	4	3	2	4	1	3	1	3	1	3	3	2	4	3	3	4	1	1	2	1	5	4	4	3	2	3	3	1	1	2	3	2	1	3	3	4	2	3
4	2	4	2	4	3	3	4	4	4	4	3	4	4	4	4	1	2	1	1	2	1	3	1	5	5	3	3	5	3	3	3	3	3	3	3	2	1	3	1	5	3	3	5	4	4	2	3	1	1
3	3	2	3	4	2	5	4	4	4	4	5	5	4	4	3	4	3	3	4	1	2	2	3	4	3	4	4	1	2	2	1	2	2	3	2	1	1	3	1	3	4	4	4	4	3	5	5	5	4
3	2	2	2	2	3	3	3	2	2	4	2	4	2	4	2	1	1	2	3	3	3	2	2	3	4	4	2	3	3	3	3	3	2	3	4	5	3	4	3	2	1	2	3	1	2	3	3	2	2
4	3	3	4	4	5	3	3	2	4	4	4	3	3	3	4	4	3	4	2	5	3	4	4	5	4	5	5	2	1	2	2	3	2	3	4	3	3	2	2	5	3	3	3	3	3	3	4	2	3
3	3	3	3	2	3	3	2	4	2	3	3	3	3	4	4	1	1	1	1	1	2	3	2	4	4	4	3	4	4	4	2	4	4	3	3	2	1	2	2	3	4	4	3	3	3	5	5	3	3
1	2	3	1	2	2	5	5	3	3	4	3	1	2	3	2	5	4	3	4	4	3	4	4	3	3	3	2	5	5	3	4	2	2	1	3	2	2	3	2	2	3	1	2	3	2	5	3	4	3
1	3	2	2	2	1	1	1	2	2	3	2	5	4	3	4	2	3	1	1	5	5	4	4	3	3	2	3	5	4	4	4	1	2	2	2	5	4	4	5	3	2	2	2	3	3	4	4	3	2
3	2	2	4	2	2	5	3	4	5	5	5	5	5	3	4	5	4	5	3	4	3	4	2	3	3	4	4	5	3	3	3	5	3	5	4	4	4	3	4	5	3	3	3	5	3	5	5	4	3
2	2	2	2	1	3	4	3	3	3	3	4	2	2	2	2	5	3	4	3	4	3	4	3	3	3	3	3	4	4	2	3	4	2	4	4	4	2	4	3	5	5	5	4	3	3	3	4	2	3
1	3	2	3	1	2	4	3	5	4	3	3	2	1	2	2	3	3	3	3	5	3	5	4	3	3	3	3	3	4	4	3	1	3	2	1	2	1	1	2	5	4	5	4	4	4	1	1	1	2
1	3	3	2	1	2	1	2	2	2	2	3	3	2	3	2	3	3	2	3	2	2	3	1	3	3	2	4	4	4	4	3	2	3	3	2	1	1	3	1	3	3	3	3	2	4	2	3	2	3
2	2	2	2	2	2	4	4	3	3	5	3	4	4	4	3	2	2	3	3	5	3	4	4	3	2	3	4	3	3	1	2	2	3	2	2	5	4	3	4	4	3	2	3	4	2	1	2	3	2
1	1	1	2	3	1	2	2	3	3	3	3	4	3	2	2	1	2	1	2	2	3	2	3	1	3	3	3	1	2	2	3	2	2	3	2	3	3	3	3	5	4	4	3	3	5	5	5	4	5
4	4	4	4	4	4	1	2	2	1	2	1	4	4	4	4	4	4	4	4	4	4	4	4	5	5	5	5	1	1	1	1	5	5	5	4	4	4	4	4	4	4	4	4	4	4	4	4	4	4
4	4	4	4	3	2	2	4	3	3	3	2	2	3	1	2	5	3	3	3	1	3	3	1	5	4	5	4	4	4	4	3	2	2	2	3	5	3	5	3	1	1	2	2	1	1	2	3	2	3
2	2	3	2	3	3	5	4	4	3	4	5	1	3	2	1	2	3	3	1	2	1	2	1	3	3	4	4	1	2	2	2	4	4	2	3	5	4	3	3	3	3	3	2	4	2	2	2	1	3
4	2	4	3	2	3	2	2	2	2	1	2	5	4	3	3	3	2	2	3	2	2	1	2	5	4	3	4	4	4	3	2	2	2	1	2	3	4	2	3	2	2	3	3	2	1	1	2	1	2
4	4	4	4	2	3	5	5	4	3	4	4	3	2	4	3	1	1	3	1	2	1	2	2	5	5	4	4	5	3	3	3	1	2	3	3	1	1	1	1	2	3	2	2	3	1	4	3	4	3
4	4	4	4	4	4	2	2	2	2	2	2	2	2	1	1	2	2	2	1	2	2	1	1	5	5	5	5	1	1	1	1	4	4	4	4	4	4	4	4	5	4	4	5	5	4	4	4	4	4
4	4	4	4	4	4	2	2	2	2	2	2	2	2	2	2	2	1	2	1	2	2	2	1	5	5	5	5	1	1	1	1	4	4	4	4	4	4	4	4	5	4	4	4	4	5	4	4	4	4
1	2	2	1	3	1	4	5	4	3	4	5	1	2	2	1	5	3	3	4	5	3	3	4	2	3	3	3	1	2	2	1	3	2	2	3	3	2	3	3	1	2	2	2	3	2	2	2	3	3
1	1	2	2	3	1	4	3	4	4	4	5	5	4	3	4	2	3	2	1	1	1	2	3	3	3	3	2	2	3	3	2	4	4	4	4	3	2	2	2	5	4	5	3	3	3	5	3	5	3
3	4	3	2	4	3	4	3	3	5	3	5	2	1	3	1	5	3	3	4	1	1	3	1	5	5	4	3	2	2	1	3	4	4	2	2	5	4	4	3	4	2	4	4	4	3	1	3	1	1
2	3	3	3	3	2	2	2	2	2	1	2	5	4	3	4	2	2	3	2	4	3	5	4	4	4	4	3	5	3	5	5	2	3	2	2	3	3	2	4	2	3	3	3	3	2	4	3	3	3
4	3	2	2	3	2	5	5	5	3	5	4	4	4	4	2	1	3	2	2	3	4	3	3	4	4	3	4	4	2	4	2	3	3	3	2	2	2	3	1	3	3	2	3	2	3	4	2	3	2
3	2	3	4	4	3	5	4	3	3	4	4	4	3	4	4	3	3	2	2	1	2	2	2	5	4	3	5	5	5	3	3	3	2	3	2	5	3	3	5	2	3	3	2	3	3	2	2	3	2
3	3	3	2	2	3	5	3	4	4	4	3	1	1	1	2	1	2	3	2	4	2	3	3	5	3	4	3	1	2	2	2	2	2	2	3	2	3	2	1	3	4	2	4	3	3	5	3	4	5
4	4	3	2	3	3	2	4	2	2	3	3	1	2	1	1	3	2	3	2	5	4	4	4	5	5	4	3	1	2	1	2	3	4	2	2	1	3	2	1	4	4	2	4	2	4	1	1	1	1
3	2	3	3	3	2	2	4	2	3	3	2	3	3	4	2	1	1	1	3	2	2	2	2	4	3	4	4	2	3	2	3	1	2	2	2	1	1	1	1	1	2	1	3	3	1	1	3	1	3
1	3	2	3	3	2	3	3	3	3	3	4	1	1	2	3	4	4	2	4	3	3	2	3	4	3	4	3	4	4	4	4	1	2	3	1	2	3	3	2	5	3	4	3	5	3	3	2	3	3
2	2	3	3	3	1	2	4	4	2	4	2	1	3	3	2	3	4	3	2	3	2	3	3	4	4	4	2	2	1	2	1	4	4	3	4	4	3	4	4	4	2	3	4	3	3	2	3	3	3
4	3	2	3	3	2	1	1	2	2	2	1	2	1	2	3	3	3	4	3	5	3	3	4	5	3	3	5	2	3	2	1	3	4	2	3	3	2	3	4	1	2	1	2	2	2	2	3	3	3
3	2	3	2	4	3	2	1	2	3	2	2	1	2	2	2	3	3	4	2	5	3	5	3	5	4	3	4	1	3	2	3	1	2	2	2	4	3	2	3	2	2	1	2	1	3	1	2	1	1
3	3	2	2	3	4	2	2	2	2	1	1	2	3	2	3	2	3	3	3	2	3	2	2	5	4	4	3	2	3	2	3	5	3	4	3	3	3	3	3	1	1	2	2	3	1	5	4	5	4
2	2	2	3	3	2	4	5	5	4	3	5	5	3	4	5	2	1	3	1	5	3	5	4	4	4	3	3	1	2	1	2	2	3	2	2	4	4	4	3	3	3	3	2	2	2	5	5	3	5
1	3	2	1	2	2	5	5	4	3	5	4	5	3	4	3	2	3	3	3	2	1	3	2	4	2	3	3	1	1	2	2	5	4	3	3	1	3	2	2	1	2	2	2	1	2	2	1	3	3
1	2	3	3	2	1	3	2	3	4	2	3	5	4	4	3	5	4	3	5	4	4	4	3	4	3	3	3	2	2	2	1	3	4	2	3	5	3	3	4	2	3	1	1	2	2	1	1	2	1
1	3	3	2	1	2	1	3	3	2	2	2	2	1	2	3	2	3	3	3	5	5	5	5	4	3	2	4	5	5	3	4	4	4	4	2	1	3	2	1	3	4	2	2	2	3	3	3	2	3
1	1	1	2	1	1	1	3	2	2	2	2	3	2	2	2	4	2	4	4	1	2	2	1	3	2	2	3	2	2	2	3	4	2	3	3	3	4	4	3	5	3	4	3	4	4	5	4	3	3
1	1	2	3	2	1	1	2	1	3	2	3	1	1	2	2	4	4	3	2	1	2	2	1	4	2	4	2	1	1	2	2	2	3	2	2	5	3	3	3	4	3	4	2	4	2	1	2	3	2
1	2	2	2	3	3	4	5	4	4	5	4	2	2	2	3	5	5	3	3	3	2	3	3	4	4	4	2	3	3	3	2	3	3	2	4	5	4	5	3	3	2	3	3	3	2	1	2	3	1
2	3	1	3	1	3	2	3	3	4	3	2	4	4	3	4	3	4	3	2	4	5	5	4	4	4	3	3	5	4	4	4	5	3	5	3	3	2	4	2	4	4	4	4	3	3	5	4	4	5
3	2	3	2	3	3	4	3	4	4	4	4	2	2	3	2	4	3	3	3	5	3	5	3	5	4	3	4	5	3	4	5	4	4	2	2	1	1	2	1	1	3	1	2	3	3	2	1	1	1
2	2	2	3	3	1	3	2	3	2	3	3	4	2	4	3	2	3	2	2	2	3	2	3	4	3	3	4	1	2	1	1	5	5	4	3	5	4	4	3	2	3	3	3	3	2	1	2	3	3
1	3	2	3	3	1	2	2	3	3	2	3	5	4	3	3	2	2	1	2	1	1	2	1	4	2	4	4	1	2	1	1	3	2	2	3	4	4	2	3	2	2	3	1	2	1	1	1	2	1
3	3	2	3	3	2	3	3	4	3	4	3	2	2	2	2	1	1	2	2	1	1	3	3	5	4	3	4	5	3	3	3	1	1	1	2	1	3	2	1	4	3	2	3	2	4	5	4	4	4
2	3	2	3	2	2	2	3	3	3	3	3	3	4	3	2	3	2	2	2	2	1	3	1	5	4	3	3	4	3	3	3	2	2	3	1	2	2	2	2	3	2	2	3	2	4	2	3	3	3
3	3	3	2	2	4	1	3	2	3	3	2	2	3	3	1	3	2	4	2	1	1	2	3	5	4	4	4	4	2	4	3	4	2	4	3	1	3	2	3	2	1	2	2	3	2	2	3	3	2
2	2	2	2	3	3	2	3	3	4	4	2	2	2	2	2	1	1	1	3	3	3	3	3	5	3	4	3	4	4	2	4	4	3	2	4	1	1	1	2	5	3	3	3	5	4	1	1	1	1
2	1	3	1	2	2	1	1	2	3	2	2	3	3	3	4	3	2	3	2	1	3	3	2	4	3	3	3	5	3	3	4	2	3	2	2	1	1	1	3	1	1	3	2	1	2	1	1	1	2
4	4	3	4	3	3	1	2	2	2	3	2	5	3	4	4	5	3	3	3	2	3	1	1	5	5	5	5	3	3	3	3	4	2	3	3	5	4	4	4	1	2	1	1	3	2	5	3	3	4
4	4	2	3	2	3	2	1	1	2	1	3	3	4	2	3	3	2	2	4	2	2	1	2	5	5	4	4	2	1	2	3	3	3	2	3	4	2	4	3	1	1	3	1	1	2	1	1	3	1
2	1	2	1	2	2	5	5	5	4	3	4	1	3	2	1	2	2	3	1	2	1	1	3	4	4	3	2	5	4	3	3	5	3	4	3	5	3	4	3	2	2	3	3	2	3	4	4	3	3
2	3	3	2	3	3	2	1	2	2	3	2	3	2	3	3	4	3	4	3	4	4	4	3	5	4	4	4	4	4	2	4	3	3	2	3	1	3	1	3	5	3	3	4	3	4	1	2	1	3
2	3	2	2	1	3	3	2	3	2	4	2	1	2	1	2	1	1	3	3	1	1	2	1	4	4	3	4	4	3	3	2	1	2	2	1	5	3	3	3	1	2	2	2	2	3	5	5	4	4
3	2	2	3	2	4	3	2	4	3	4	4	1	1	3	3	1	2	3	2	2	2	1	1	5	4	3	5	1	2	1	2	3	3	2	4	2	2	3	3	5	3	4	3	3	5	5	4	3	3
2	3	2	2	3	2	1	2	2	3	3	3	2	2	1	3	3	3	2	3	2	2	3	1	5	3	4	4	1	1	3	2	1	2	1	2	5	4	3	3	3	2	3	4	3	2	3	3	4	3
1	2	2	2	3	1	1	2	2	3	3	2	4	2	3	4	1	1	2	3	2	2	2	3	3	3	4	4	5	4	3	4	3	2	2	3	2	3	2	1	5	3	5	5	4	5	1	2	1	1
1	3	3	1	1	3	2	3	2	2	1	2	5	5	4	5	5	4	5	4	3	3	3	4	5	3	4	3	3	3	2	2	1	2	3	2	3	2	2	2	3	4	2	3	4	4	4	4	4	3
2	1	3	1	3	2	1	2	2	1	2	3	4	4	3	4	5	5	3	4	2	3	3	2	4	4	3	4	5	4	3	4	1	2	3	1	3	2	3	3	4	3	4	4	4	3	1	1	1	1
1	2	2	1	1	2	5	4	3	5	5	3	3	4	2	3	3	3	3	2	2	1	2	2	4	2	4	3	1	3	1	1	4	3	4	3	3	2	3	2	3	3	2	4	2	3	4	4	3	4
2	2	3	2	1	2	2	2	3	2	2	4	2	3	2	2	2	3	3	3	1	2	3	2	5	3	4	3	3	2	3	4	2	3	2	2	2	1	3	1	2	1	3	2	2	1	4	4	4	3
1	1	1	1	3	2	3	3	4	3	3	4	1	2	2	2	2	1	3	2	5	3	3	5	3	4	3	3	4	3	4	4	3	4	3	4	1	1	1	2	4	2	2	3	4	3	3	3	3	4
2	3	2	1	3	1	5	5	3	4	4	3	2	3	2	3	2	1	2	2	1	3	2	2	4	4	3	4	2	3	2	2	4	3	3	3	1	2	3	1	5	5	4	5	3	3	1	2	2	2
1	1	1	2	3	2	3	3	3	2	3	2	4	4	3	4	3	2	3	3	3	2	2	2	4	4	3	3	3	3	3	2	2	3	3	2	4	4	4	4	5	5	5	3	4	4	4	3	3	4
2	3	1	2	2	3	2	2	4	2	3	3	5	4	4	3	4	3	3	4	2	2	3	2	5	4	4	3	2	2	2	1	3	2	3	2	1	2	3	1	5	3	3	3	4	3	4	4	3	3
2	3	3	3	3	2	2	4	4	2	3	3	5	4	5	4	4	3	2	2	3	2	3	2	5	5	5	3	2	3	3	2	3	2	2	2	4	4	4	4	2	3	3	1	3	2	5	3	3	5
1	1	2	1	1	2	4	5	3	5	4	5	5	3	5	3	5	3	4	4	4	3	3	2	4	2	4	3	4	4	3	3	3	4	4	4	1	3	2	2	3	2	4	4	3	4	5	3	3	5
1	2	1	2	2	3	1	1	3	1	3	3	4	3	3	2	2	1	2	3	3	3	3	4	4	3	4	4	2	2	3	2	5	3	5	3	4	3	4	3	5	3	3	3	5	3	5	3	3	3
3	2	2	3	2	3	1	1	3	3	2	2	2	3	2	3	5	3	4	3	1	3	2	2	5	4	5	4	1	1	1	1	5	5	4	3	4	2	3	4	1	2	2	2	2	1	2	2	2	2
2	3	2	1	1	3	5	4	4	4	4	5	2	2	1	3	3	3	2	2	4	3	3	3	5	4	4	3	3	4	2	3	1	1	1	3	4	2	3	3	2	2	3	3	2	3	4	3	4	3
2	1	1	3	2	1	2	4	2	2	4	2	4	4	2	2	2	3	3	3	4	3	2	4	4	4	3	4	2	3	2	3	1	1	2	1	2	2	2	2	3	2	3	2	3	2	4	3	3	4
2	2	1	1	2	2	5	4	4	3	4	3	4	2	2	3	3	2	2	2	3	2	2	4	5	4	3	3	2	3	3	1	1	1	3	3	3	3	4	2	2	2	3	3	3	3	4	3	4	4
1	2	1	2	3	1	4	5	4	4	4	3	5	3	4	4	1	2	2	2	4	4	4	3	4	3	4	4	4	4	2	3	3	4	2	3	1	2	2	1	2	2	2	1	3	1	5	5	5	4
1	2	1	3	2	1	3	4	4	4	2	4	3	3	4	2	1	1	2	1	1	1	2	3	5	4	3	3	4	4	3	2	3	3	2	3	2	2	2	2	3	2	2	3	2	4	2	2	2	1
2	2	3	2	2	2	2	1	2	1	1	1	5	3	4	5	5	5	5	4	3	3	3	2	5	3	5	4	1	1	3	1	2	2	1	1	1	2	1	1	3	4	4	3	3	2	2	1	3	3
1	3	3	3	1	2	1	1	3	1	3	2	4	4	3	3	3	4	4	4	2	1	3	3	5	5	4	3	3	2	2	2	1	1	1	2	1	1	3	1	1	1	2	2	3	3	1	1	2	3
2	2	2	3	2	2	1	2	2	3	2	3	3	2	3	2	3	3	3	2	4	2	3	4	5	4	5	3	4	4	4	3	3	4	3	4	3	3	4	4	1	3	1	2	1	2	3	4	2	3
2	3	2	1	2	3	1	2	2	3	3	2	3	2	3	3	1	2	3	2	4	3	3	4	5	3	5	4	2	3	2	3	3	4	3	2	2	3	2	2	5	3	4	4	4	5	4	2	3	4
2	3	1	3	2	2	1	3	3	1	2	2	1	2	2	1	1	3	3	1	1	1	1	2	5	4	3	5	2	2	1	3	1	2	1	2	4	2	2	3	2	3	3	2	3	1	4	4	4	3
2	1	2	3	3	3	1	1	2	1	1	1	4	3	2	3	2	3	3	2	4	5	5	4	5	5	5	3	5	5	4	3	3	2	2	3	2	2	2	3	5	3	3	4	4	4	1	1	1	2
1	3	1	1	1	1	5	5	3	4	4	3	2	3	2	1	5	3	3	4	4	3	4	3	5	3	3	3	1	2	1	1	4	3	4	2	1	2	2	2	4	3	3	4	4	3	1	3	2	3
[truncated: 19 more columns]
